# Supplementary material for: 1,3,7-Trimethyl-2,4-dioxo-1,2,3,4-tetra­hydro­pteridine-6-carboxylic acid hemihydrate
Source: Acta Crystallogr Sect E Struct Rep Online. 2010 Feb 27;66(Pt 3):o719–20. doi: 10.1107/S1600536810007166 (PMC2983745; doi:10.1107/S1600536810007166)
Supplement: Supplementary file 1 [file e-66-0o719-sup1.cif]

##############################################################################
###                                                                        ###
###        Electronic paper (Acta Crystallographica Section E)             ###
###                                                                        ###
##############################################################################
#                                                                            #
# This CIF contains the data in a paper accepted for publication in Acta     #
# Crystallographica Section E. It conforms to the requirements of Notes      #
# for Authors for Section E, and has been peer reviewed under the auspices   #
# of the IUCr Commission on Journals.                                        #
#                                                                            #
# Full details of the Crystallographic Information File format               #
# are given in the paper "The Crystallographic Information File (CIF):       #
# a New Standard Archive File for Crystallography" by S. R. Hall, F. H.      #
# Allen and I. D. Brown [Acta Cryst. (1991), A47, 655-685].                  #
#                                                                            #
# The current version of the core CIF dictionary is obtainable from          #
# ftp://ftp.iucr.org/pub/cif_core.dic. The current version number is 2.4.    #
#                                                                            #
# Software is freely available for graphical display of the structure(s) in  #
# this CIF.  For information consult the CIF home page http://www.iucr.org/  #
# cif/home.html                                                              #
#                                                                            #
# This file may be used for bona fide research purposes within the           #
# scientific community so long as proper attribution is given to the journal # 
# article from which it was obtained.                                        #
#                                                                            #
##############################################################################
                                             
data_global
_audit_creation_method     SHELXL-97
_journal_date_recd_electronic     2010-02-17
_journal_date_accepted     2010-02-24
_journal_name_full     'Acta Crystallographica, Section E'
_journal_year     2010
_journal_volume     66
_journal_issue      3
_journal_page_first     o719
_journal_page_last     o720
_journal_paper_category     QO
_journal_coeditor_code     BG2332
_publ_contact_author_name     'Dr. M.N. Moreno-Carretero'
_publ_contact_author_address
;
Departamento de Qu\'imica Inorg\'anica y Org\'anica,
Facultad de Ciencias Experimentales, Universidad de Ja\'en
Paraje Las Lagunillas s/n, 23071 Ja\'en, Spain
;
_publ_contact_author_email     mmoreno@ujaen.es
_publ_contact_author_fax     '+34 953211876'
_publ_contact_author_phone     '+34 953212738'
_publ_section_title
;
1,3,7-Trimethyl-2,4-dioxo-1,2,3,4-tetrahydropteridine-6-carboxylic acid
hemihydrate
;
loop_
    _publ_author_name
    _publ_author_footnote
    _publ_author_address
    'Faure, Ren\'e' .
;
Laboratoire de Chimie Analytique II,
Universit\'e Claude Bernard,
Lyon I, 69622, Villeurbanne Cedex, France
;
    'Ill\'an-Cabeza, Nuria A.' .
;
Departamento de Qu\'imica Inorg\'anica y Org\'anica,
Facultad de Ciencias Experimentales, Universidad de Ja\'en
Campus Universitario "Las Lagunillas" (B3), 23071 Ja\'en, Spain
;
    'Jim\'enez-Pulido, Sonia B.' .
;
Departamento de Qu\'imica Inorg\'anica y Org\'anica,
Facultad de Ciencias Experimentales, Universidad de Ja\'en
Campus Universitario "Las Lagunillas" (B3), 23071 Ja\'en, Spain
;
    'Linares-Ord\'o\~nez, F\'atima M.' .
;
Departamento de Qu\'imica Inorg\'anica y Org\'anica,
Facultad de Ciencias Experimentales, Universidad de Ja\'en
Campus Universitario "Las Lagunillas" (B3), 23071 Ja\'en, Spain
;
    'Moreno-Carretero, Miguel N.' .
;
Departamento de Qu\'imica Inorg\'anica y Org\'anica,
Facultad de Ciencias Experimentales, Universidad de Ja\'en
Campus Universitario "Las Lagunillas" (B3), 23071 Ja\'en, Spain
;
_publ_section_synopsis     .
data_I
_audit_creation_method     SHELXL-97
_chemical_name_systematic
;
1,3,7-Trimethyl-2,4-dioxo-1,2,3,4-tetrahydropteridine-6-carboxylic acid
hemihydrate
;
_chemical_name_common     ?
_chemical_formula_moiety     'C10 H10 N4 O4, 0.5(H2 O)'
_chemical_formula_sum     'C10 H11 N4 O4.5'
_chemical_formula_iupac     'C10 H10 N4 O4, 0.5H2 O'
_chemical_formula_weight     259.23
_chemical_melting_point     ?
_symmetry_cell_setting     'monoclinic'
_symmetry_space_group_name_H-M     'C 2/c'
_symmetry_space_group_name_Hall     '-C 2yc'
loop_
    _symmetry_equiv_pos_as_xyz
    'x, y, z'
    '-x, y, -z+1/2'
    'x+1/2, y+1/2, z'
    '-x+1/2, y+1/2, -z+1/2'
    '-x, -y, -z'
    'x, -y, z-1/2'
    '-x+1/2, -y+1/2, -z'
    'x+1/2, -y+1/2, z-1/2'
_cell_length_a     15.7328(19)
_cell_length_b     11.5784(16)
_cell_length_c     12.4062(18)
_cell_angle_alpha     90.00
_cell_angle_beta     106.113(10)
_cell_angle_gamma     90.00
_cell_volume     2171.1(5)
_cell_formula_units_Z     8
_cell_measurement_reflns_used     1970
_cell_measurement_theta_min     2.22
_cell_measurement_theta_max     25.25
_cell_measurement_temperature     120(2)
_exptl_crystal_description     'prism'
_exptl_crystal_colour     'light yellow'
_exptl_crystal_size_max     0.46
_exptl_crystal_size_mid     0.24
_exptl_crystal_size_min     0.19
_exptl_crystal_density_diffrn     1.586
_exptl_crystal_density_meas     ?
_exptl_crystal_density_method     'not measured'
_exptl_crystal_F_000     1080
_exptl_absorpt_coefficient_mu     0.128
_exptl_absorpt_correction_type     'multi-scan'
_exptl_absorpt_process_details     '(SADABS; Sheldrick, 2003)'
_exptl_absorpt_correction_T_min     0.9436
_exptl_absorpt_correction_T_max     0.9761
_exptl_special_details
;
;
_diffrn_ambient_temperature     120(2)
_diffrn_radiation_type     MoK\a
_diffrn_radiation_wavelength     0.71073
_diffrn_radiation_source     'fine-focus sealed tube'
_diffrn_radiation_monochromator     graphite
_diffrn_measurement_device_type     'Nonius KappaCCD'
_diffrn_measurement_method     'CCD rotation images, thick slices'
_diffrn_detector_area_resol_mean     ?
_diffrn_reflns_number     14172
_diffrn_reflns_av_R_equivalents     0.0383
_diffrn_reflns_av_sigmaI/netI     0.0248
_diffrn_reflns_theta_min     2.22
_diffrn_reflns_theta_max     25.25
_diffrn_reflns_theta_full     25.25
_diffrn_measured_fraction_theta_max     1.000
_diffrn_measured_fraction_theta_full     1.000
_diffrn_reflns_limit_h_min     -18
_diffrn_reflns_limit_h_max     18
_diffrn_reflns_limit_k_min     -13
_diffrn_reflns_limit_k_max     13
_diffrn_reflns_limit_l_min     -14
_diffrn_reflns_limit_l_max     14
_diffrn_standards_number     ?
_diffrn_standards_interval_count     ?
_diffrn_standards_interval_time     ?
_diffrn_standards_decay_%     ?
_refine_special_details
;
Refinement of <i>F</i>\^2\^ against ALL reflections. The weighted
<i>R</i>-factor wR and goodness of fit <i>S</i> are based on <i>F</i>\^2\^,
conventional <i>R</i>-factors <i>R</i> are based on <i>F</i>, with <i>F</i>
set to zero for negative <i>F</i>\^2\^. The threshold expression of
<i>F</i>\^2\^ > \s(<i>F</i>\^2\^) is used only for calculating
<i>R</i>-factors(gt) etc. and is not relevant to the choice of reflections for
refinement. <i>R</i>-factors based on <i>F</i>\^2\^ are statistically about
twice as large as those based on <i>F</i>, and <i>R</i>- factors based on ALL
data will be even larger.
;
_reflns_number_total     1970
_reflns_number_gt     1493
_reflns_threshold_expression     I>2\s(I)
_refine_ls_structure_factor_coef     Fsqd
_refine_ls_matrix_type     full
_refine_ls_R_factor_all     0.0753
_refine_ls_R_factor_gt     0.0551
_refine_ls_wR_factor_gt     0.1240
_refine_ls_wR_factor_ref     0.1402
_refine_ls_goodness_of_fit_ref     1.207
_refine_ls_restrained_S_all     1.207
_refine_ls_number_reflns     1970
_refine_ls_number_parameters     180
_refine_ls_number_restraints     0
_refine_ls_hydrogen_treatment     mixed
_refine_ls_weighting_scheme     calc
_refine_ls_weighting_details
         'calc w=1/[\s^2^(Fo^2^)+(0.0794P)^2^+0.6244P] where P=(Fo^2^+2Fc^2^)/3'
_atom_sites_solution_hydrogens     geom
_atom_sites_solution_primary     direct
_atom_sites_solution_secondary     difmap
_refine_ls_shift/su_max     0.000
_refine_ls_shift/su_mean     0.000
_refine_diff_density_max     0.651
_refine_diff_density_min     -0.576
_refine_ls_extinction_method     'SHELXL97 (Sheldrick, 2008)'
_refine_ls_extinction_coef     0.0125(14)
_refine_ls_extinction_expression
                                  'Fc^*^=kFc[1+0.001xFc^2^\l^3^/sin(2\q)]^-1/4^'
loop_
    _atom_type_symbol
    _atom_type_description
    _atom_type_scat_dispersion_real
    _atom_type_scat_dispersion_imag
    _atom_type_scat_source
    'C' 'C' 0.0033 0.0016
                         'International Tables Vol C Tables 4.2.6.8 and 6.1.1.4'
    'H' 'H' 0.0000 0.0000
                         'International Tables Vol C Tables 4.2.6.8 and 6.1.1.4'
    'N' 'N' 0.0061 0.0033
                         'International Tables Vol C Tables 4.2.6.8 and 6.1.1.4'
    'O' 'O' 0.0106 0.0060
                         'International Tables Vol C Tables 4.2.6.8 and 6.1.1.4'
_computing_data_collection     'COLLECT (Nonius, 1998)'
_computing_cell_refinement     'DIRAX/LSQ (Duisenberg, 1992)'
_computing_data_reduction     'EvalCCD (Duisenberg <i>et al.</i>,  2003)'
_computing_structure_solution     'SHELXL97 (Sheldrick, 2008)'
_computing_structure_refinement     'SHELXL97 (Sheldrick, 2008)'
_computing_molecular_graphics     'Mercury (Macrae <i>et al.</i>,  2006)'
_computing_publication_material
                                'WinGX (Farrugia, 1999) and PLATON (Spek, 2009)'
loop_
    _atom_site_type_symbol
    _atom_site_label
    _atom_site_fract_x
    _atom_site_fract_y
    _atom_site_fract_z
    _atom_site_U_iso_or_equiv
    _atom_site_adp_type
    _atom_site_calc_flag
    _atom_site_refinement_flags
    _atom_site_occupancy
    _atom_site_disorder_assembly
    _atom_site_disorder_group
    O O1w 0.5000 0.75980(19) 0.2500 0.0271(5) Uani d S 1 . .
    N N1 0.16439(11) 0.99057(14) -0.04043(14) 0.0213(4) Uani d . 1 . .
    C C2 0.22500(13) 1.06607(18) -0.06308(17) 0.0217(5) Uani d . 1 . .
    N N3 0.31401(11) 1.03800(14) -0.02157(14) 0.0215(4) Uani d . 1 . .
    C C4 0.34674(13) 0.94797(17) 0.04960(16) 0.0201(5) Uani d . 1 . .
    C C4A 0.27938(13) 0.87743(17) 0.07728(15) 0.0181(5) Uani d . 1 . .
    N N5 0.30569(11) 0.79181(13) 0.14868(13) 0.0190(4) Uani d . 1 . .
    C C6 0.24465(13) 0.73144(16) 0.17889(16) 0.0201(5) Uani d . 1 . .
    C C7 0.15435(14) 0.75701(17) 0.13777(16) 0.0211(5) Uani d . 1 . .
    N N8 0.12794(11) 0.84253(14) 0.06406(13) 0.0209(4) Uani d . 1 . .
    C C8A 0.18987(13) 0.90176(17) 0.03424(15) 0.0189(5) Uani d . 1 . .
    C C1 0.07098(14) 1.0169(2) -0.09039(18) 0.0294(6) Uani d . 1 . .
    O O2 0.20238(10) 1.15152(13) -0.11888(12) 0.0303(4) Uani d . 1 . .
    C C3 0.37550(14) 1.11665(19) -0.05308(19) 0.0289(5) Uani d . 1 . .
    O O4 0.42558(9) 0.92948(12) 0.08549(12) 0.0257(4) Uani d . 1 . .
    C C61 0.28018(14) 0.63747(18) 0.26029(17) 0.0246(5) Uani d . 1 . .
    O O61 0.36742(10) 0.63064(13) 0.30013(12) 0.0283(4) Uani d . 1 . .
    O O62 0.23356(10) 0.56896(13) 0.28942(13) 0.0362(5) Uani d . 1 . .
    C C71 0.08347(14) 0.69621(18) 0.17313(18) 0.0267(5) Uani d . 1 . .
    H H1W 0.5284(19) 0.809(2) 0.305(2) 0.065(10) Uiso d . 1 . .
    H H1A 0.0366 0.9451 -0.1014 0.044 Uiso calc R 1 . .
    H H1B 0.0636 1.0550 -0.1630 0.044 Uiso calc R 1 . .
    H H1C 0.0501 1.0683 -0.0404 0.044 Uiso calc R 1 . .
    H H3A 0.4363 1.0901 -0.0197 0.043 Uiso calc R 1 . .
    H H3B 0.3684 1.1945 -0.0257 0.043 Uiso calc R 1 . .
    H H3C 0.3631 1.1182 -0.1350 0.043 Uiso calc R 1 . .
    H H61 0.398(2) 0.694(3) 0.273(3) 0.068(9) Uiso d . 1 . .
    H H71A 0.0264 0.7330 0.1379 0.040 Uiso calc R 1 . .
    H H71B 0.0958 0.7004 0.2549 0.040 Uiso calc R 1 . .
    H H71C 0.0814 0.6151 0.1499 0.040 Uiso calc R 1 . .
loop_
    _atom_site_aniso_label
    _atom_site_aniso_U_11
    _atom_site_aniso_U_22
    _atom_site_aniso_U_33
    _atom_site_aniso_U_12
    _atom_site_aniso_U_13
    _atom_site_aniso_U_23
    O1w 0.0226(11) 0.0273(12) 0.0279(12) 0.000 0.0013(9) 0.000
    N1 0.0182(9) 0.0239(9) 0.0210(9) 0.0019(7) 0.0040(7) 0.0038(7)
    C2 0.0226(11) 0.0241(11) 0.0182(10) 0.0020(9) 0.0055(8) -0.0001(9)
    N3 0.0204(9) 0.0235(9) 0.0206(9) -0.0005(7) 0.0059(7) 0.0031(7)
    C4 0.0211(11) 0.0217(11) 0.0167(10) 0.0000(9) 0.0036(8) -0.0015(8)
    C4A 0.0205(11) 0.0188(10) 0.0153(10) 0.0026(8) 0.0056(8) -0.0013(8)
    N5 0.0212(9) 0.0189(9) 0.0168(8) 0.0006(7) 0.0053(7) -0.0021(7)
    C6 0.0230(11) 0.0201(11) 0.0181(10) -0.0025(9) 0.0073(8) -0.0029(8)
    C7 0.0251(11) 0.0213(11) 0.0178(10) -0.0019(9) 0.0073(9) -0.0048(8)
    N8 0.0198(9) 0.0228(9) 0.0208(9) -0.0002(7) 0.0067(7) -0.0017(7)
    C8A 0.0216(11) 0.0199(11) 0.0152(10) 0.0009(8) 0.0053(8) -0.0040(8)
    C1 0.0193(11) 0.0373(13) 0.0296(12) 0.0047(10) 0.0037(9) 0.0078(10)
    O2 0.0283(9) 0.0298(9) 0.0318(9) 0.0052(7) 0.0065(7) 0.0114(7)
    C3 0.0242(12) 0.0299(12) 0.0332(12) -0.0037(10) 0.0091(10) 0.0082(10)
    O4 0.0168(8) 0.0304(8) 0.0288(8) 0.0000(6) 0.0047(6) 0.0050(6)
    C61 0.0276(12) 0.0251(12) 0.0209(11) -0.0005(9) 0.0064(9) 0.0003(9)
    O61 0.0265(8) 0.0282(9) 0.0277(8) 0.0026(7) 0.0036(7) 0.0056(7)
    O62 0.0352(9) 0.0340(9) 0.0391(10) -0.0040(8) 0.0100(8) 0.0148(8)
    C71 0.0234(11) 0.0314(12) 0.0265(12) -0.0048(10) 0.0093(9) -0.0009(9)
_geom_special_details
;
All esds (except the esd in the dihedral angle between two l.s. planes) are
estimated using the full covariance matrix. The cell esds are taken into
account individually in the estimation of esds in distances, angles and
torsion angles; correlations between esds in cell parameters are only used
when they are defined by crystal symmetry. An approximate (isotropic)
treatment of cell esds is used for estimating esds involving l.s. planes.
;
loop_
    _geom_bond_atom_site_label_1
    _geom_bond_atom_site_label_2
    _geom_bond_site_symmetry_2
    _geom_bond_distance
    _geom_bond_publ_flag
    O1w H1W . 0.90(3) ?
    O4 C4 . 1.215(2) ?
    C4A N5 . 1.317(3) ?
    C4A C8A . 1.389(3) ?
    C4A C4 . 1.453(3) ?
    N8 C8A . 1.325(3) ?
    N8 C7 . 1.334(3) ?
    N5 C6 . 1.323(3) ?
    N3 C4 . 1.371(3) ?
    N3 C2 . 1.390(3) ?
    N3 C3 . 1.459(3) ?
    O2 C2 . 1.203(2) ?
    C8A N1 . 1.367(3) ?
    C6 C7 . 1.401(3) ?
    C6 C61 . 1.484(3) ?
    N1 C2 . 1.379(3) ?
    N1 C1 . 1.460(3) ?
    O61 C61 . 1.326(3) ?
    O61 H61 . 0.98(3) ?
    O62 C61 . 1.202(3) ?
    C7 C71 . 1.484(3) ?
    C71 H71A . 0.9800 ?
    C71 H71B . 0.9800 ?
    C71 H71C . 0.9800 ?
    C3 H3A . 0.9800 ?
    C3 H3B . 0.9800 ?
    C3 H3C . 0.9800 ?
    C1 H1A . 0.9800 ?
    C1 H1B . 0.9800 ?
    C1 H1C . 0.9800 ?
loop_
    _geom_angle_atom_site_label_1
    _geom_angle_atom_site_label_2
    _geom_angle_atom_site_label_3
    _geom_angle_site_symmetry_1
    _geom_angle_site_symmetry_3
    _geom_angle
    _geom_angle_publ_flag
    N5 C4A C8A . . 120.46(18) ?
    N5 C4A C4 . . 117.93(18) ?
    C8A C4A C4 . . 121.56(18) ?
    C8A N8 C7 . . 117.54(18) ?
    C4A N5 C6 . . 118.07(18) ?
    C4 N3 C2 . . 125.18(17) ?
    C4 N3 C3 . . 119.27(17) ?
    C2 N3 C3 . . 115.45(16) ?
    N8 C8A N1 . . 118.56(18) ?
    N8 C8A C4A . . 122.21(18) ?
    N1 C8A C4A . . 119.22(18) ?
    N5 C6 C7 . . 121.83(18) ?
    N5 C6 C61 . . 114.46(18) ?
    C7 C6 C61 . . 123.70(18) ?
    C8A N1 C2 . . 121.70(17) ?
    C8A N1 C1 . . 121.06(17) ?
    C2 N1 C1 . . 116.92(17) ?
    C61 O61 H61 . . 112.3(17) ?
    O4 C4 N3 . . 122.20(18) ?
    O4 C4 C4A . . 123.50(18) ?
    N3 C4 C4A . . 114.30(17) ?
    N8 C7 C6 . . 119.86(18) ?
    N8 C7 C71 . . 115.99(19) ?
    C6 C7 C71 . . 124.13(18) ?
    O2 C2 N1 . . 121.85(19) ?
    O2 C2 N3 . . 120.80(18) ?
    N1 C2 N3 . . 117.32(17) ?
    C7 C71 H71A . . 109.5 ?
    C7 C71 H71B . . 109.5 ?
    H71A C71 H71B . . 109.5 ?
    C7 C71 H71C . . 109.5 ?
    H71A C71 H71C . . 109.5 ?
    H71B C71 H71C . . 109.5 ?
    N3 C3 H3A . . 109.5 ?
    N3 C3 H3B . . 109.5 ?
    H3A C3 H3B . . 109.5 ?
    N3 C3 H3C . . 109.5 ?
    H3A C3 H3C . . 109.5 ?
    H3B C3 H3C . . 109.5 ?
    O62 C61 O61 . . 120.23(19) ?
    O62 C61 C6 . . 122.8(2) ?
    O61 C61 C6 . . 116.92(18) ?
    N1 C1 H1A . . 109.5 ?
    N1 C1 H1B . . 109.5 ?
    H1A C1 H1B . . 109.5 ?
    N1 C1 H1C . . 109.5 ?
    H1A C1 H1C . . 109.5 ?
    H1B C1 H1C . . 109.5 ?
loop_
    _geom_hbond_atom_site_label_D
    _geom_hbond_atom_site_label_H
    _geom_hbond_atom_site_label_A
    _geom_hbond_site_symmetry_A
    _geom_hbond_distance_DH
    _geom_hbond_distance_HA
    _geom_hbond_distance_DA
    _geom_hbond_angle_DHA
    _geom_hbond_publ_flag
    O1w H1w O4 2_655 0.91(2) 1.94(2) 2.841(2) 172(3) y
    O1w H1w N5 2_655 0.91(2) 2.52(3) 2.988(2) 113(2) y
    O61 H61 O1w 1_555 0.99(3) 1.87(3) 2.774(2) 151(3) y
    O61 H61 N5 1_555 0.99(3) 2.13(4) 2.635(2) 110(2) y
