# Supplementary material for: 1,3,7-Trimethyl-2,4-dioxo-1,2,3,4-tetra­hydro­pteridine-6-carboxylic acid hemihydrate
Source: Acta Crystallogr Sect E Struct Rep Online. 2010 Feb 27;66(Pt 3):o719–20. doi: 10.1107/S1600536810007166 (PMC2983745; doi:10.1107/S1600536810007166)
Supplement: Supplementary file 2 [file e-66-0o719-Isup2.hkl]

#
# h,k,l, Fc-squared, Fo-squared, sigma(Fo-squared) and status flag
#
data_I
_shelx_title ' import in C 2/c'
_shelx_refln_list_code          4
_shelx_F_calc_maximum      342.10
_exptl_crystal_F_000      1080.00
_reflns_d_resolution_high  0.8331
 
loop_
 _symmetry_equiv_pos_as_xyz
 'x, y, z'
 '-x, y, -z+1/2'
 'x+1/2, y+1/2, z'
 '-x+1/2, y+1/2, -z+1/2'
 '-x, -y, -z'
 'x, -y, z-1/2'
 '-x+1/2, -y+1/2, -z'
 'x+1/2, -y+1/2, z-1/2'
 
_cell_length_a    15.7328
_cell_length_b    11.5784
_cell_length_c    12.4062
_cell_angle_alpha  90.000
_cell_angle_beta  106.113
_cell_angle_gamma  90.000
 
_shelx_F_squared_multiplier     1.000
 
loop_
 _refln_index_h
 _refln_index_k
 _refln_index_l
 _refln_F_squared_calc
 _refln_F_squared_meas
 _refln_F_squared_sigma
 _refln_observed_status
   2   0   0    84702.59      492.68     28.44 o
   4   0   0     1776.38     1584.97     22.07 o
   6   0   0      143.54      125.72      8.42 o
   8   0   0      304.02      354.41     16.22 o
  10   0   0       32.06       -1.39     12.95 o
  12   0   0       15.38       48.74     15.23 o
  14   0   0     3119.91     3280.19     83.49 o
  16   0   0      515.56      574.62     57.24 o
  18   0   0      224.86      191.84     33.45 o
   1   1   0       20.56       -0.17      1.07 o
   3   1   0     1075.40     1047.45     10.69 o
   5   1   0      776.75      616.55      9.90 o
   7   1   0      740.98      762.41     13.84 o
   9   1   0        2.27        2.80      6.28 o
  11   1   0      309.54      304.53     14.98 o
  13   1   0      242.76      282.14     16.64 o
  15   1   0       75.88       45.98     15.21 o
  17   1   0        0.00      -18.49     18.49 o
   0   2   0     2025.43     1857.01     25.29 o
   2   2   0      645.40      550.21      6.52 o
   4   2   0      591.12      561.49      8.25 o
   6   2   0      340.40      299.15      7.13 o
   8   2   0     4943.53     5688.48     52.51 o
  10   2   0     1185.07     1113.51     25.28 o
  12   2   0      408.71      443.48     17.05 o
  14   2   0        9.65       -4.28     13.50 o
  16   2   0       62.20        8.76     18.63 o
   1   3   0      278.34      192.66      4.19 o
   3   3   0     7706.41     7663.66     63.19 o
   5   3   0      941.90      939.73     12.09 o
   7   3   0      836.62      848.58     12.92 o
   9   3   0     1012.67      969.53     22.83 o
  11   3   0      900.38      966.82     24.42 o
  13   3   0      925.88      833.94     24.70 o
  15   3   0      529.69      474.66     24.28 o
  17   3   0       28.29       20.73     18.96 o
   0   4   0     1866.98     1821.65     25.00 o
   2   4   0     4094.33     3993.03     34.06 o
   4   4   0     1126.17     1165.43     13.37 o
   6   4   0     2237.49     2548.00     24.98 o
   8   4   0     1701.30     1838.56     24.15 o
  10   4   0     1047.55     1102.13     24.88 o
  12   4   0     8850.86     9759.07    115.21 o
  14   4   0      495.87      546.90     22.82 o
  16   4   0       14.15       -4.78     17.68 o
   1   5   0      141.92      144.71      5.21 o
   3   5   0      145.46      151.14      6.03 o
   5   5   0     2848.34     2886.61     26.84 o
   7   5   0       64.41       71.72      7.62 o
   9   5   0      235.00      270.99     11.70 o
  11   5   0      860.50      862.77     23.47 o
  13   5   0     1278.73     1320.79     34.57 o
  15   5   0      145.35      175.29     36.93 o
   0   6   0     1742.68     1725.22     30.59 o
   2   6   0       98.77      114.08      5.56 o
   4   6   0     4223.88     4431.71     36.34 o
   6   6   0      720.22      720.86     12.69 o
   8   6   0      420.36      376.01     12.01 o
  10   6   0      335.68      355.25     14.83 o
  12   6   0      921.93      968.76     36.12 o
  14   6   0        1.34      -15.33     15.33 o
  16   6   0        0.80       22.67     23.52 o
   1   7   0     9605.86    10996.97     90.78 o
   3   7   0     5293.37     5920.65     45.80 o
   5   7   0       70.73       68.06      5.53 o
   7   7   0      637.21      626.26     13.88 o
   9   7   0       14.05       16.40      8.40 o
  11   7   0       22.87       17.24     12.12 o
  13   7   0      344.87      318.62     27.25 o
  15   7   0      592.97      652.06     42.68 o
   0   8   0      589.94      628.60     22.07 o
   2   8   0      129.01      128.66      6.53 o
   4   8   0      381.44      355.71      8.74 o
   6   8   0     2038.02     2124.28     26.76 o
   8   8   0     1126.02     1088.57     26.61 o
  10   8   0       86.62       93.68     13.70 o
  12   8   0      269.70      253.42     24.24 o
  14   8   0       29.06       36.55     26.48 o
   1   9   0       46.18       41.01      9.19 o
   3   9   0      135.81      147.69      8.28 o
   5   9   0       94.86       92.00      7.38 o
   7   9   0      171.88      176.85     12.35 o
   9   9   0     3053.99     3236.62     54.40 o
  11   9   0      429.96      392.17     25.00 o
  13   9   0      412.66      419.36     32.55 o
   0  10   0     1443.74     1500.85     44.89 o
   2  10   0      490.95      542.67     18.50 o
   4  10   0       92.33       91.24     10.35 o
   6  10   0       61.60       32.95     16.14 o
   8  10   0     1068.33     1039.57     28.53 o
  10  10   0      269.51      296.67     26.12 o
  12  10   0       62.52       -0.50     32.14 o
   1  11   0       22.11        3.25     14.35 o
   3  11   0      130.21      130.42     18.44 o
   5  11   0      678.52      684.94     30.61 o
   7  11   0       15.86       16.31     22.87 o
   9  11   0      322.06      310.44     27.16 o
  11  11   0      300.09      289.90     31.92 o
   0  12   0      106.13      106.04     34.37 o
   2  12   0      225.98      226.99     24.28 o
   4  12   0       22.89       27.91     19.46 o
   6  12   0        0.86       20.51     21.15 o
   8  12   0       19.28       17.18     21.89 o
   1  13   0      356.64      360.19     29.81 o
   3  13   0     1730.40     2037.89     64.01 o
   5  13   0      137.85      131.68     25.10 o
 -17   1   1      212.72      254.59     22.26 o
 -15   1   1      989.00      949.42     31.10 o
 -13   1   1       10.81       -0.35     11.39 o
 -11   1   1      604.20      579.74     20.05 o
  -9   1   1      318.95      300.33     10.32 o
  -7   1   1     2110.76     2182.09     22.57 o
  -5   1   1     1056.38     1042.84     12.84 o
  -3   1   1     1012.19      992.72     10.85 o
  -1   1   1     9002.24     9516.72    190.18 o
   1   1   1     2526.56     2238.41     21.87 o
   3   1   1      114.03      115.91      3.90 o
   5   1   1     1411.58     1273.96     14.95 o
   7   1   1      646.72      628.91     11.95 o
   9   1   1      563.83      601.38     17.88 o
  11   1   1      499.65      434.16     16.18 o
  13   1   1      396.13      388.34     20.10 o
  15   1   1      189.63      161.30     19.17 o
  17   1   1        0.86      -21.09     21.09 o
 -18   2   1      390.56      409.84     27.57 o
 -16   2   1      669.09      673.91     32.21 o
 -14   2   1     1267.99     1319.62     34.77 o
 -12   2   1     2247.35     2211.32     42.85 o
 -10   2   1      373.45      422.83     16.69 o
  -8   2   1    13777.33    15737.33    114.72 o
  -6   2   1    18072.10    20119.81    146.06 o
  -4   2   1      112.62       98.71      4.25 o
  -2   2   1      314.08      272.48      5.23 o
   0   2   1        0.17       -2.03      2.03 o
   2   2   1       49.06       35.37      3.04 o
   4   2   1      381.43      367.69      7.07 o
   6   2   1     1465.75     1440.66     17.25 o
   8   2   1       42.46       36.19      5.96 o
  10   2   1     1622.24     1576.55     29.11 o
  12   2   1      656.64      581.74     23.08 o
  14   2   1      769.42      638.82     24.25 o
  16   2   1       40.81       55.08     17.41 o
 -17   3   1      289.00      372.55     25.14 o
 -15   3   1      199.75      172.31     24.04 o
 -13   3   1      237.42      245.42     16.26 o
 -11   3   1     1402.67     1340.68     28.40 o
  -9   3   1     2664.02     2724.86     30.83 o
  -7   3   1     1910.10     2026.67     21.60 o
  -5   3   1     7630.47     7992.18     61.78 o
  -3   3   1       53.28       43.70      3.03 o
  -1   3   1      426.92      361.71      8.35 o
   1   3   1     9365.14     9946.26     69.76 o
   3   3   1     7652.70     7837.06     53.78 o
   5   3   1     5325.63     5860.58     44.92 o
   7   3   1       73.69       58.53      7.17 o
   9   3   1       53.56       42.78      8.66 o
  11   3   1        8.90        1.57     11.73 o
  13   3   1      209.46      138.18     18.16 o
  15   3   1      263.36      195.80     18.33 o
  17   3   1       88.97       89.95     24.22 o
 -16   4   1        3.47        0.95     16.83 o
 -14   4   1     1155.43     1089.60     34.48 o
 -12   4   1     1006.97     1067.76     26.80 o
 -10   4   1       35.42       31.78      8.35 o
  -8   4   1       88.69       83.06      6.94 o
  -6   4   1     9677.42    11047.47     84.49 o
  -4   4   1      962.72     1119.80     12.63 o
  -2   4   1     6168.03     6441.91     51.10 o
   0   4   1       90.14       45.82      3.23 o
   2   4   1     2001.39     2092.88     19.24 o
   4   4   1    14986.37    16761.53    117.90 o
   6   4   1       46.98       37.86      4.29 o
   8   4   1      427.47      425.10     13.57 o
  10   4   1      463.60      444.62     16.73 o
  12   4   1     5543.70     6148.66     81.05 o
  14   4   1      121.94      135.44     20.25 o
  16   4   1      147.10      155.28     24.63 o
 -17   5   1       58.70       37.76     24.00 o
 -15   5   1     1535.84     1532.40     40.22 o
 -13   5   1      448.80      436.17     21.21 o
 -11   5   1     1032.15     1051.84     24.71 o
  -9   5   1      279.55      261.45     15.26 o
  -7   5   1      691.32      749.73     13.05 o
  -5   5   1      643.69      737.60     10.81 o
  -3   5   1     5299.12     5621.47     46.71 o
  -1   5   1      497.79      496.68      9.04 o
   1   5   1      109.77       95.36      4.54 o
   3   5   1       96.58       97.50      5.09 o
   5   5   1     1265.16     1371.53     15.89 o
   7   5   1      130.95      122.20      7.04 o
   9   5   1      660.23      779.12     20.42 o
  11   5   1     5609.98     5998.41     78.30 o
  13   5   1      534.28      544.61     23.38 o
  15   5   1       61.67       38.00     21.04 o
 -16   6   1      238.42      285.95     29.94 o
 -14   6   1      249.56      250.04     20.81 o
 -12   6   1      678.27      620.58     27.53 o
 -10   6   1        4.60       -6.55      8.89 o
  -8   6   1      178.52      179.48      9.57 o
  -6   6   1      272.59      252.58      8.10 o
  -4   6   1      204.63      174.89      5.91 o
  -2   6   1     1883.49     1909.86     21.08 o
   0   6   1      603.22      567.15     10.29 o
   2   6   1      541.93      482.80      9.67 o
   4   6   1     4217.18     4532.79     39.76 o
   6   6   1     3100.85     3494.39     36.54 o
   8   6   1       29.90       17.64      8.97 o
  10   6   1       74.35       79.70     11.57 o
  12   6   1       15.22       38.50     12.44 o
  14   6   1      386.54      380.36     27.95 o
 -15   7   1      145.33      147.69     28.80 o
 -13   7   1      127.98      147.38     18.80 o
 -11   7   1        3.01       11.89     13.70 o
  -9   7   1       51.32       50.89      9.67 o
  -7   7   1      490.97      484.39     12.65 o
  -5   7   1      404.17      385.41      8.74 o
  -3   7   1     1659.27     1825.74     25.00 o
  -1   7   1     3143.19     3431.89     56.25 o
   1   7   1        5.50        9.57      5.07 o
   3   7   1     3434.78     3738.33     37.50 o
   5   7   1     1727.19     1849.87     23.41 o
   7   7   1     1055.17     1046.28     21.45 o
   9   7   1     4394.19     4897.73     79.46 o
  11   7   1       68.75       32.73     19.27 o
  13   7   1        0.33      -12.06     20.88 o
  15   7   1      303.83      318.41     32.70 o
 -14   8   1       22.50       36.96     22.05 o
 -12   8   1        7.75       -5.09     14.15 o
 -10   8   1       78.85       88.65     16.59 o
  -8   8   1        2.71        7.32      8.98 o
  -6   8   1      308.99      330.13     11.04 o
  -4   8   1       28.11       13.23      5.51 o
  -2   8   1      256.72      269.18      9.23 o
   0   8   1       25.82       16.50      7.61 o
   2   8   1        0.90       -5.40      5.40 o
   4   8   1       40.96       40.74      5.95 o
   6   8   1      934.86      967.15     16.45 o
   8   8   1       61.51       72.20     15.01 o
  10   8   1      109.48      116.24     16.69 o
  12   8   1       97.60      130.08     23.36 o
  14   8   1       12.93        4.96     24.63 o
 -13   9   1      244.45      207.87     55.58 o
 -11   9   1      648.91      718.29     27.54 o
  -9   9   1     5993.06     6992.73    165.85 o
  -7   9   1      277.63      283.98     16.72 o
  -5   9   1       17.02        7.21      5.91 o
  -3   9   1      334.68      326.81     14.28 o
  -1   9   1        5.86       11.52      6.40 o
   1   9   1      513.63      515.69     13.79 o
   3   9   1      306.91      275.27     10.49 o
   5   9   1       82.58      103.76      8.88 o
   7   9   1      465.52      462.13     20.13 o
   9   9   1      297.32      256.81     28.27 o
  11   9   1        8.49      -11.06     19.61 o
  13   9   1      131.34      125.50     26.95 o
 -12  10   1        1.78        0.66     20.93 o
 -10  10   1      748.63      782.74     37.64 o
  -8  10   1      353.61      376.94     19.25 o
  -6  10   1      126.68      107.32     14.34 o
  -4  10   1      178.46      165.14     13.19 o
  -2  10   1      164.19      128.79     11.43 o
   0  10   1       34.20       22.08     10.18 o
   2  10   1      270.76      244.39     11.38 o
   4  10   1       74.23       66.87     12.35 o
   6  10   1       16.20      -13.06     13.06 o
   8  10   1        1.64       -2.32     15.43 o
  10  10   1        3.15      -10.70     18.36 o
  12  10   1       38.65       -6.28     32.17 o
 -11  11   1       62.28       10.18     32.34 o
  -9  11   1        8.83       24.81     18.10 o
  -7  11   1      153.56      128.37     16.24 o
  -5  11   1     1943.69     2181.05     53.83 o
  -3  11   1     7717.79     9342.46    257.04 o
  -1  11   1       81.99       22.28     14.78 o
   1  11   1       56.90       50.74     15.92 o
   3  11   1       55.90       95.45     25.66 o
   5  11   1       43.88       42.19     16.94 o
   7  11   1      116.93       95.37     21.26 o
   9  11   1      900.60      881.16     39.80 o
  -8  12   1      214.96      229.55     25.87 o
  -6  12   1      894.99     1028.97     42.19 o
  -4  12   1     1645.76     1854.06     73.70 o
  -2  12   1     1455.40     1541.14     51.08 o
   0  12   1        7.03       -6.21     17.89 o
   2  12   1        0.15       -3.21     19.27 o
   4  12   1       63.61       68.79     21.63 o
   6  12   1        0.47       -1.10     28.11 o
   8  12   1      128.75       97.28     26.97 o
  -5  13   1      199.43      216.31     29.93 o
  -3  13   1      195.59      152.55     32.37 o
  -1  13   1       14.62       -1.62     31.06 o
   1  13   1      397.31      423.19     45.00 o
   3  13   1      929.92     1070.69     47.46 o
   5  13   1       92.44      177.92     32.93 o
 -18   0   2      100.26      130.94     30.01 o
 -16   0   2        7.22       -3.60     39.67 o
 -14   0   2      411.45      373.92     28.22 o
 -12   0   2      100.01       83.56     17.33 o
 -10   0   2     1294.70     1336.86     34.83 o
  -8   0   2      365.89      447.13     14.62 o
  -6   0   2    13277.67    14388.70    156.39 o
  -4   0   2     7761.55     7734.19     85.61 o
  -2   0   2     1514.71     1443.50     17.46 o
   0   0   2     8282.30     8333.47     68.50 o
   2   0   2      410.87      265.46      6.38 o
   4   0   2    23067.24    26575.37    258.41 o
   6   0   2    54666.85    73159.33    823.16 o
   8   0   2    21824.95    26922.56    414.81 o
  10   0   2     1112.78     1058.52     33.35 o
  12   0   2      518.33      467.51     31.02 o
  14   0   2       36.65       47.52     18.63 o
  16   0   2      192.56      248.97     43.49 o
 -17   1   2      249.88      234.51     21.72 o
 -15   1   2      255.31      215.27     18.41 o
 -13   1   2       18.28       24.52     13.21 o
 -11   1   2        6.91        7.40      9.57 o
  -9   1   2      700.65      640.82     14.95 o
  -7   1   2     2899.25     3072.46     29.52 o
  -5   1   2      352.39      370.00      7.35 o
  -3   1   2      402.74      360.65      5.47 o
  -1   1   2      202.62      110.96      3.05 o
   1   1   2      875.91      839.89      9.86 o
   3   1   2      686.65      579.30      8.07 o
   5   1   2     1796.30     1715.99     19.94 o
   7   1   2       10.01       23.89      4.97 o
   9   1   2      363.68      382.45     14.38 o
  11   1   2       75.07       62.70     11.22 o
  13   1   2      322.20      261.52     17.24 o
  15   1   2      561.27      548.49     23.16 o
  17   1   2       16.25       10.72     20.12 o
 -18   2   2       76.14       89.08     22.77 o
 -16   2   2       20.61       17.42     17.69 o
 -14   2   2     1724.97     1819.43     40.80 o
 -12   2   2    11552.89    12684.75    152.71 o
 -10   2   2      650.05      633.37     16.94 o
  -8   2   2     3278.72     3794.41     40.44 o
  -6   2   2     6253.71     6818.58     56.79 o
  -4   2   2     6812.89     6937.12     59.02 o
  -2   2   2    21277.32    23420.95    198.35 o
   0   2   2    52038.10    68317.09    615.33 o
   2   2   2     9114.60     9249.76     62.59 o
   4   2   2     3052.63     3265.10     26.93 o
   6   2   2      526.22      629.41     11.15 o
   8   2   2      897.05      877.19     18.31 o
  10   2   2       33.90       36.19      9.98 o
  12   2   2      328.21      307.27     19.51 o
  14   2   2     2249.76     2041.95     40.10 o
  16   2   2       32.31       15.32     17.03 o
 -17   3   2       15.82       13.88     19.58 o
 -15   3   2       48.46       45.62     15.22 o
 -13   3   2     1462.86     1440.64     34.96 o
 -11   3   2     1822.27     1846.21     34.60 o
  -9   3   2        0.48       11.87      6.24 o
  -7   3   2      212.62      162.43      6.62 o
  -5   3   2     1339.30     1501.29     17.79 o
  -3   3   2     1619.19     1579.66     21.41 o
  -1   3   2     1840.58     1794.04     19.45 o
   1   3   2     1829.74     1636.91     15.90 o
   3   3   2       24.06        8.06      3.53 o
   5   3   2      925.50      891.13     13.03 o
   7   3   2      178.21      204.30      8.11 o
   9   3   2      955.32      948.26     24.27 o
  11   3   2     1395.43     1348.90     30.17 o
  13   3   2       86.38       45.02     12.41 o
  15   3   2      363.36      337.76     21.23 o
 -16   4   2      640.24      619.63     27.72 o
 -14   4   2      906.96      797.55     27.67 o
 -12   4   2        6.77       16.75     10.25 o
 -10   4   2      451.66      397.75     13.90 o
  -8   4   2     3095.61     3236.01     35.92 o
  -6   4   2     7205.15     8252.05     79.76 o
  -4   4   2     5080.92     5718.50     66.61 o
  -2   4   2     6226.31     6457.95     54.04 o
   0   4   2       11.24       36.07      6.67 o
   2   4   2      311.37      295.70      6.69 o
   4   4   2       40.54       44.02      5.24 o
   6   4   2     1465.22     1354.35     16.29 o
   8   4   2        0.00       -2.27      6.64 o
  10   4   2      607.95      611.34     18.21 o
  12   4   2       86.46       74.31     14.63 o
  14   4   2      414.38      468.17     23.96 o
  16   4   2      199.92      230.32     25.15 o
 -17   5   2       46.08       20.59     19.70 o
 -15   5   2      104.62       48.60     16.77 o
 -13   5   2      193.84      164.13     16.79 o
 -11   5   2      935.82      955.83     25.24 o
  -9   5   2      163.57      170.91     10.09 o
  -7   5   2      949.34     1053.08     16.73 o
  -5   5   2     6655.81     7516.10     68.52 o
  -3   5   2     1646.25     1636.33     18.20 o
  -1   5   2      554.13      442.87      8.59 o
   1   5   2    10618.04    12395.70     96.94 o
   3   5   2        4.13        1.20      3.35 o
   5   5   2       31.24       31.10      5.61 o
   7   5   2        0.57        4.55      7.29 o
   9   5   2      169.91      171.61     11.11 o
  11   5   2     1727.19     1806.56     36.16 o
  13   5   2      598.63      665.04     32.05 o
  15   5   2      505.43      502.73     32.29 o
 -16   6   2       67.58       32.35     19.83 o
 -14   6   2        7.04        9.39     15.52 o
 -12   6   2       25.92       16.75     13.62 o
 -10   6   2        0.26        2.61      8.87 o
  -8   6   2      107.56      114.51      7.94 o
  -6   6   2        6.61        9.78      6.70 o
  -4   6   2     3543.36     3580.65     35.90 o
  -2   6   2      173.25      162.06      6.77 o
   0   6   2      571.36      606.85     10.69 o
   2   6   2       38.93       35.52      5.82 o
   4   6   2      809.61      786.35     14.02 o
   6   6   2     1181.97     1243.89     22.53 o
   8   6   2     2664.35     2645.46     46.52 o
  10   6   2     1001.18      981.28     24.01 o
  12   6   2      748.02      732.95     32.11 o
  14   6   2       94.62      167.43     31.84 o
 -15   7   2        0.07      -13.62     16.85 o
 -13   7   2       15.22       -7.58     13.56 o
 -11   7   2     1394.57     1498.56     37.17 o
  -9   7   2       98.93       62.31     11.31 o
  -7   7   2      174.27      168.44      8.55 o
  -5   7   2     1250.80     1220.34     17.12 o
  -3   7   2       50.32       54.53      7.72 o
  -1   7   2     1245.64     1307.56     19.16 o
   1   7   2     1019.91     1010.83     16.67 o
   3   7   2      140.70      124.78      6.63 o
   5   7   2     1403.36     1535.66     22.47 o
   7   7   2     5245.31     5795.42     73.77 o
   9   7   2     9208.39    10383.48    144.76 o
  11   7   2      239.99      226.19     24.54 o
  13   7   2        7.26      -23.66     23.66 o
 -14   8   2      275.26      287.90     26.40 o
 -12   8   2      180.36      109.24     26.82 o
 -10   8   2      286.98      321.99     19.79 o
  -8   8   2        2.77       24.32     17.74 o
  -6   8   2      602.09      607.65     14.08 o
  -4   8   2      158.26      150.00      8.16 o
  -2   8   2      797.99      776.42     21.63 o
   0   8   2      269.39      294.06      9.82 o
   2   8   2     1921.14     1926.28     26.20 o
   4   8   2      100.23       93.92      7.40 o
   6   8   2        1.01       -4.41      8.53 o
   8   8   2      484.42      449.55     23.28 o
  10   8   2      113.34      106.83     21.51 o
  12   8   2      343.28      330.77     33.04 o
 -13   9   2       39.61       14.11     17.52 o
 -11   9   2     5161.30     5671.35     91.97 o
  -9   9   2     4302.38     4613.65     79.76 o
  -7   9   2      701.05      729.15     27.72 o
  -5   9   2      369.54      327.18     11.91 o
  -3   9   2     1847.36     2089.45     29.29 o
  -1   9   2      209.88      226.34     13.62 o
   1   9   2       21.67       22.28      7.12 o
   3   9   2     1129.76     1194.53     20.98 o
   5   9   2      370.23      324.27     13.92 o
   7   9   2      362.58      398.91     22.34 o
   9   9   2      247.24      249.39     28.62 o
  11   9   2       36.74       44.39     27.03 o
 -12  10   2       38.04       37.05     24.56 o
 -10  10   2        4.06      -13.56     13.56 o
  -8  10   2      137.82      147.53     13.63 o
  -6  10   2      277.04      268.86     16.27 o
  -4  10   2      782.76      770.78     22.00 o
  -2  10   2      165.93      160.34     11.78 o
   0  10   2      100.96       58.63     12.25 o
   2  10   2        4.29        2.30      8.98 o
   4  10   2       69.24       54.41     13.87 o
   6  10   2       71.38       60.05     15.23 o
   8  10   2      613.04      707.95     36.33 o
  10  10   2        6.33       22.31     22.86 o
 -11  11   2       24.04       -4.43     31.88 o
  -9  11   2      187.15      186.41     18.05 o
  -7  11   2       12.00       -2.76     11.77 o
  -5  11   2     1112.42     1334.21     40.97 o
  -3  11   2     3873.48     4424.13     95.94 o
  -1  11   2      187.67      202.79     24.29 o
   1  11   2      648.99      646.32     32.40 o
   3  11   2      657.93      690.05     35.35 o
   5  11   2        2.91       -0.47     21.68 o
   7  11   2        0.41       -4.44     22.19 o
   9  11   2        0.26        4.84     25.15 o
  -8  12   2        2.96      -21.79     21.79 o
  -6  12   2        5.59       -0.78     15.29 o
  -4  12   2     1013.98     1059.95     36.84 o
  -2  12   2        4.59       23.25     17.77 o
   0  12   2       36.52        9.53     17.75 o
   2  12   2        0.24       -2.07     22.57 o
   4  12   2       54.81       29.52     26.44 o
   6  12   2       73.84      132.72     31.88 o
   8  12   2       99.92      168.07     30.94 o
  -5  13   2       32.06       18.42     18.58 o
  -3  13   2       44.30       23.72     19.23 o
  -1  13   2       18.92       -1.30     18.12 o
   1  13   2      532.15      570.28     36.11 o
   3  13   2     2831.23     3445.80     89.06 o
   5  13   2      552.76      521.58     38.40 o
 -17   1   3       24.63       14.60     17.48 o
 -15   1   3      354.20      387.27     21.68 o
 -13   1   3      515.96      477.90     23.71 o
 -11   1   3     1254.52     1329.10     29.75 o
  -9   1   3      201.31      172.01      8.53 o
  -7   1   3     2280.55     2364.51     25.15 o
  -5   1   3     7223.17     7368.19     54.80 o
  -3   1   3      285.70      259.61      5.11 o
  -1   1   3     7404.00     7398.03     60.86 o
   1   1   3       47.91       55.68      3.15 o
   3   1   3     1047.88      899.51     10.80 o
   5   1   3       96.12       99.96      5.37 o
   7   1   3      957.03      971.40     16.48 o
   9   1   3     1297.81     1216.39     27.17 o
  11   1   3      250.02      213.22     14.96 o
  13   1   3      798.91      728.52     23.70 o
  15   1   3      240.43      191.07     18.01 o
 -18   2   3      223.52      252.32     24.05 o
 -16   2   3      289.14      326.04     21.82 o
 -14   2   3     7420.64     8307.62    111.59 o
 -12   2   3     5566.26     5789.46     82.51 o
 -10   2   3      403.57      396.90     17.51 o
  -8   2   3      698.39      801.27     13.63 o
  -6   2   3     2352.92     2486.01     26.25 o
  -4   2   3      432.80      402.80      6.27 o
  -2   2   3    82711.83   113828.15   1385.76 o
   0   2   3   117035.44   181616.78   2210.82 o
   2   2   3       46.26       35.23      4.05 o
   4   2   3     2949.59     2911.81     25.45 o
   6   2   3     1536.84     1624.33     18.59 o
   8   2   3        0.00        3.44      7.04 o
  10   2   3       28.76       14.79     10.04 o
  12   2   3       87.58       82.36     14.11 o
  14   2   3        0.44      -13.60     13.60 o
  16   2   3      586.06      603.21     29.08 o
 -17   3   3      223.31      191.11     20.99 o
 -15   3   3       28.50        8.61     15.23 o
 -13   3   3     1899.13     1986.32     41.30 o
 -11   3   3      269.88      219.70     20.67 o
  -9   3   3      147.85      130.81      7.53 o
  -7   3   3      282.77      266.16      7.65 o
  -5   3   3      448.93      397.04      7.74 o
  -3   3   3      565.18      576.09     11.48 o
  -1   3   3    42443.34    55230.25    397.82 o
   1   3   3     4379.69     4776.20     35.50 o
   3   3   3     2499.67     2416.11     23.01 o
   5   3   3       16.79       12.25      4.57 o
   7   3   3      465.61      525.64     12.51 o
   9   3   3      638.23      662.60     19.54 o
  11   3   3      514.05      486.98     19.03 o
  13   3   3      795.41      757.49     25.63 o
  15   3   3       49.87       21.56     18.00 o
 -18   4   3        0.15       11.16     21.09 o
 -16   4   3       30.35       20.02     19.31 o
 -14   4   3      905.71      867.76     28.52 o
 -12   4   3      194.84      209.48     13.59 o
 -10   4   3      107.55      137.86     11.15 o
  -8   4   3     2983.89     3098.42     31.85 o
  -6   4   3      805.82      957.22     12.48 o
  -4   4   3      774.80      779.76     13.80 o
  -2   4   3     2004.74     2090.80     25.88 o
   0   4   3     4698.68     4910.86     37.67 o
   2   4   3     1828.76     1823.22     18.74 o
   4   4   3     1212.07     1127.17     15.08 o
   6   4   3     2211.77     2244.80     27.79 o
   8   4   3      162.51      138.44     14.59 o
  10   4   3     1372.22     1445.55     30.21 o
  12   4   3     2162.31     2188.13     41.96 o
  14   4   3        6.90       21.90     20.22 o
 -17   5   3      599.77      553.38     30.42 o
 -15   5   3      543.83      461.72     25.53 o
 -13   5   3        3.99       10.47     12.98 o
 -11   5   3      892.09      881.00     22.28 o
  -9   5   3        2.56       12.00      5.67 o
  -7   5   3     1154.41     1163.48     16.11 o
  -5   5   3      211.71      192.06      9.77 o
  -3   5   3     3598.67     3625.94     40.52 o
  -1   5   3     1402.78     1522.56     21.65 o
   1   5   3    13004.25    15761.26    108.19 o
   3   5   3     8170.68     9021.74     72.04 o
   5   5   3      386.02      341.37     11.01 o
   7   5   3       13.23       13.90      8.01 o
   9   5   3       79.49       63.97     12.90 o
  11   5   3        6.38        2.20      8.85 o
  13   5   3      262.69      231.77     24.16 o
  15   5   3        4.98      -24.86     24.86 o
 -16   6   3        0.46        5.16     25.97 o
 -14   6   3      120.26      126.82     17.05 o
 -12   6   3      251.37      230.06     16.53 o
 -10   6   3      678.01      637.90     20.86 o
  -8   6   3      387.87      366.16     10.77 o
  -6   6   3     4343.58     4438.88     61.51 o
  -4   6   3        6.78       21.24      5.66 o
  -2   6   3      618.60      588.39     12.21 o
   0   6   3      240.15      292.18      8.77 o
   2   6   3       50.92       46.73      5.14 o
   4   6   3       37.78       24.18      6.76 o
   6   6   3      241.11      235.90     11.47 o
   8   6   3     1751.84     1815.35     38.50 o
  10   6   3     2613.45     2810.49     63.03 o
  12   6   3     3374.72     3892.74     77.79 o
  14   6   3        1.74      -16.15     21.52 o
 -15   7   3        4.79        3.56     15.93 o
 -13   7   3       37.79       21.42     14.19 o
 -11   7   3        4.91        2.34     10.52 o
  -9   7   3      274.71      241.18     10.81 o
  -7   7   3       96.17      109.36     13.36 o
  -5   7   3      657.91      638.21     16.98 o
  -3   7   3       28.56       16.31      5.10 o
  -1   7   3       37.23       35.02      5.04 o
   1   7   3      189.29      178.22      7.54 o
   3   7   3       83.37      107.50      8.73 o
   5   7   3      837.74      876.83     19.31 o
   7   7   3     1848.80     1767.72     34.45 o
   9   7   3     3557.28     3827.38     80.56 o
  11   7   3     1744.30     1880.81     56.37 o
  13   7   3       48.68       33.71     26.05 o
 -14   8   3      175.58      294.49     39.86 o
 -12   8   3       54.89       74.38     13.72 o
 -10   8   3        5.86       -3.05     12.57 o
  -8   8   3       12.93       18.44     13.36 o
  -6   8   3      170.83      165.87     11.82 o
  -4   8   3       62.18       56.24      7.65 o
  -2   8   3       88.25       63.92      7.56 o
   0   8   3      415.35      409.04     11.02 o
   2   8   3      100.65       89.43      8.62 o
   4   8   3      243.45      236.65      9.96 o
   6   8   3        0.74        8.18      9.98 o
   8   8   3      136.14      109.47     17.01 o
  10   8   3      191.13      223.69     25.73 o
  12   8   3      324.96      323.60     34.21 o
 -13   9   3      759.56      821.73     28.52 o
 -11   9   3      176.42      129.78     15.49 o
  -9   9   3      396.13      359.99     31.42 o
  -7   9   3       33.91       42.11     13.57 o
  -5   9   3       27.55        8.19     11.30 o
  -3   9   3      590.45      655.19     16.95 o
  -1   9   3      846.68      857.92     28.58 o
   1   9   3     1588.84     1645.82     24.85 o
   3   9   3      431.64      395.88     13.80 o
   5   9   3      171.90      159.83     17.86 o
   7   9   3      177.76      158.40     20.81 o
   9   9   3        2.86       -1.31     19.28 o
  11   9   3       67.99       57.07     26.93 o
 -12  10   3      197.01      182.99     29.48 o
 -10  10   3       61.01       53.70     17.72 o
  -8  10   3       40.89       55.50     15.80 o
  -6  10   3       10.50       23.51     13.96 o
  -4  10   3      208.00      219.60     15.19 o
  -2  10   3     1271.37     1366.56     30.09 o
   0  10   3        4.31       13.18     10.94 o
   2  10   3      141.59      129.43     13.19 o
   4  10   3      796.39      812.65     30.64 o
   6  10   3      103.86       89.10     21.75 o
   8  10   3        3.00        4.62     20.61 o
  10  10   3      103.98      102.17     26.19 o
 -11  11   3      803.99      828.90     44.11 o
  -9  11   3     1842.44     2039.39     96.90 o
  -7  11   3      227.55      264.42     25.33 o
  -5  11   3      337.11      242.59     29.08 o
  -3  11   3      683.39      680.13     24.71 o
  -1  11   3       39.81        4.58     28.06 o
   1  11   3      437.61      426.73     25.15 o
   3  11   3      729.01      662.40     35.44 o
   5  11   3      867.47      890.40     52.05 o
   7  11   3       91.44       71.56     25.00 o
   9  11   3       74.59       62.66     27.49 o
  -8  12   3      147.51      165.67     28.74 o
  -6  12   3       30.80       22.70     20.83 o
  -4  12   3       10.15        4.68     13.84 o
  -2  12   3      151.99      173.19     25.14 o
   0  12   3      970.76     1039.91     42.60 o
   2  12   3     1532.28     1785.17     58.72 o
   4  12   3       76.83       69.04     29.87 o
   6  12   3       69.63       18.73     25.24 o
  -5  13   3       44.36       27.36     33.26 o
  -3  13   3       18.49       39.02     24.07 o
  -1  13   3      121.33      117.98     23.42 o
   1  13   3      238.96      255.54     42.40 o
   3  13   3       40.26        3.24     24.25 o
 -18   0   4     1418.18     1695.41     63.93 o
 -16   0   4       72.73       61.27     22.93 o
 -14   0   4     8678.90     9315.18    171.20 o
 -12   0   4     7046.70     7730.29    142.26 o
 -10   0   4      942.02      968.29     28.53 o
  -8   0   4     5899.80     5778.57     67.31 o
  -6   0   4      990.56      932.85     17.04 o
  -4   0   4      928.77      917.69     15.71 o
  -2   0   4    14627.88    15322.91    144.23 o
   0   0   4        0.13       -2.09      3.66 o
   2   0   4     3763.24     3755.63     37.82 o
   4   0   4     3193.85     3244.51     40.26 o
   6   0   4     3005.34     3340.48     43.57 o
   8   0   4     1420.56     1269.45     36.01 o
  10   0   4      691.52      607.06     27.38 o
  12   0   4     3228.64     2879.16     67.35 o
  14   0   4     1305.07     1100.91     43.71 o
  16   0   4      251.57      308.51     32.77 o
 -17   1   4        2.83        0.86     16.94 o
 -15   1   4       96.35      100.82     15.75 o
 -13   1   4      138.79       86.46     12.96 o
 -11   1   4       64.53       72.32      9.82 o
  -9   1   4     1112.18     1082.72     16.89 o
  -7   1   4      186.81      162.06      5.81 o
  -5   1   4      418.67      342.14      7.51 o
  -3   1   4     2385.88     2546.25     22.62 o
  -1   1   4     4955.63     4817.34     32.03 o
   1   1   4     4301.43     4268.37     29.10 o
   3   1   4     1656.30     1533.21     14.83 o
   5   1   4      417.51      389.65      8.68 o
   7   1   4        2.46       15.54      7.35 o
   9   1   4      403.51      441.12     16.21 o
  11   1   4        5.55       18.80     10.91 o
  13   1   4       55.94       48.63     20.15 o
  15   1   4      250.54      246.65     22.18 o
 -18   2   4       71.79       63.58     21.65 o
 -16   2   4      277.78      296.73     21.47 o
 -14   2   4      611.52      615.12     23.96 o
 -12   2   4      288.76      314.20     16.70 o
 -10   2   4      151.86      130.67      9.08 o
  -8   2   4     4094.08     4519.07     44.35 o
  -6   2   4     4594.84     5387.10     44.48 o
  -4   2   4      302.73      288.28      5.33 o
  -2   2   4    36132.00    44680.06    289.10 o
   0   2   4     7989.79     8788.13     55.24 o
   2   2   4     4320.42     4636.10     32.75 o
   4   2   4      178.25      216.22      6.74 o
   6   2   4     1850.59     2019.34     25.19 o
   8   2   4       38.93       34.47      8.12 o
  10   2   4      433.15      424.70     21.44 o
  12   2   4      374.25      354.50     19.51 o
  14   2   4      266.32      295.75     22.04 o
 -17   3   4       11.13       33.82     17.57 o
 -15   3   4       20.70        0.44     14.00 o
 -13   3   4      471.05      461.34     20.53 o
 -11   3   4      712.10      757.88     19.44 o
  -9   3   4      144.75      137.34      7.51 o
  -7   3   4     1399.52     1529.09     18.42 o
  -5   3   4     1724.60     1929.16     25.17 o
  -3   3   4      684.79      669.91     11.87 o
  -1   3   4     4919.59     5361.85     38.10 o
   1   3   4      751.80      864.07      9.68 o
   3   3   4       13.32       12.26      4.37 o
   5   3   4      513.71      490.60     11.11 o
   7   3   4      485.52      533.50     13.75 o
   9   3   4      323.79      324.05     12.65 o
  11   3   4      239.61      217.26     17.16 o
  13   3   4      120.10      115.83     19.51 o
  15   3   4        0.49        8.80     20.46 o
 -18   4   4       16.36      -20.28     20.28 o
 -16   4   4      133.50      118.44     18.64 o
 -14   4   4      138.35       90.64     15.36 o
 -12   4   4       96.03       85.62     15.48 o
 -10   4   4     2310.94     2289.43     39.44 o
  -8   4   4     1228.28     1381.45     19.35 o
  -6   4   4     3081.84     3337.63     39.48 o
  -4   4   4      246.75      267.74      9.38 o
  -2   4   4      722.76      699.66     11.19 o
   0   4   4      129.36      136.75      6.18 o
   2   4   4     1686.21     1816.72     19.69 o
   4   4   4      753.36      763.70     18.91 o
   6   4   4        2.36       -7.41      7.41 o
   8   4   4      339.02      320.73     17.68 o
  10   4   4        9.34       26.23      9.09 o
  12   4   4       31.96       14.77     15.34 o
  14   4   4        0.26      -20.27     20.27 o
 -17   5   4        1.97      -13.50     22.75 o
 -15   5   4      273.01      222.33     19.33 o
 -13   5   4      164.89      193.73     16.47 o
 -11   5   4      116.23       94.55     16.36 o
  -9   5   4     2967.60     3252.58     36.50 o
  -7   5   4     4428.94     4940.20     58.09 o
  -5   5   4      281.90      310.15     12.44 o
  -3   5   4        0.14        2.62      4.99 o
  -1   5   4      774.88      833.68     13.53 o
   1   5   4       98.29       51.94      3.97 o
   3   5   4       73.51       90.94      6.52 o
   5   5   4       17.36       31.39      7.32 o
   7   5   4     4568.74     4684.40     56.86 o
   9   5   4     2280.56     2364.50     47.79 o
  11   5   4       12.78      -15.66     15.66 o
  13   5   4        7.87       -8.24     19.75 o
 -16   6   4      132.44      149.22     19.64 o
 -14   6   4       14.26       -1.27     13.98 o
 -12   6   4        7.21       13.18     12.83 o
 -10   6   4      286.99      286.10     11.74 o
  -8   6   4       17.34       16.57      9.88 o
  -6   6   4      181.29      151.31     11.07 o
  -4   6   4      256.27      260.04      8.83 o
  -2   6   4       28.31       15.64      4.72 o
   0   6   4      142.48      110.42      5.42 o
   2   6   4        1.00       -0.19      4.80 o
   4   6   4     2410.06     2611.56     35.02 o
   6   6   4      229.52      207.00     11.85 o
   8   6   4       11.50        7.45     11.66 o
  10   6   4     1683.29     1791.29     42.91 o
  12   6   4      585.85      628.51     33.34 o
  14   6   4       11.17      -18.02     24.26 o
 -15   7   4     1258.58     1255.49     38.54 o
 -13   7   4      215.15      216.60     22.02 o
 -11   7   4      117.94       89.11     16.82 o
  -9   7   4      488.32      470.36     19.94 o
  -7   7   4      655.33      704.74     19.99 o
  -5   7   4      567.14      621.13     17.17 o
  -3   7   4     3906.22     4061.18     55.01 o
  -1   7   4      351.63      360.06      9.91 o
   1   7   4        0.11        5.15      5.30 o
   3   7   4     3171.15     3226.23     37.69 o
   5   7   4      222.95      240.42     11.74 o
   7   7   4     1548.46     1450.40     31.40 o
   9   7   4       18.10        4.37     18.94 o
  11   7   4     3004.54     3339.38     80.27 o
  13   7   4      783.02      932.65     45.72 o
 -14   8   4       33.47       26.12     19.80 o
 -12   8   4       36.30       11.61     20.38 o
 -10   8   4        0.74       13.83     21.06 o
  -8   8   4      103.73      117.14     12.58 o
  -6   8   4       28.07       34.58      8.98 o
  -4   8   4     1175.71     1241.87     32.26 o
  -2   8   4      243.47      225.53     11.32 o
   0   8   4       41.94       30.57      7.08 o
   2   8   4      477.49      491.30     13.53 o
   4   8   4     1051.85     1188.53     31.73 o
   6   8   4       83.67      129.98     19.12 o
   8   8   4       39.28       47.02     19.08 o
  10   8   4      895.04     1002.58     42.81 o
  12   8   4       40.64        3.07     28.83 o
 -13   9   4        0.50       21.39     20.26 o
 -11   9   4       69.32       22.61     17.54 o
  -9   9   4       39.75        9.59     13.69 o
  -7   9   4      587.73      578.53     25.54 o
  -5   9   4     8560.31    10026.26    175.57 o
  -3   9   4    11398.47    13146.74    139.56 o
  -1   9   4       20.02       29.92      7.12 o
   1   9   4       17.63       17.00      7.76 o
   3   9   4      508.77      469.41     17.19 o
   5   9   4      261.67      253.61     20.11 o
   7   9   4       13.57       49.39     17.16 o
   9   9   4      155.88      181.57     26.11 o
  11   9   4       45.26       22.91     26.53 o
 -12  10   4        9.12        2.11     17.96 o
 -10  10   4        0.11       -4.54     16.49 o
  -8  10   4       12.83       37.17     15.12 o
  -6  10   4      326.94      316.75     20.82 o
  -4  10   4     1273.47     1322.51     53.86 o
  -2  10   4        1.32        8.76      9.76 o
   0  10   4        8.52       21.39     18.88 o
   2  10   4      107.02       92.64     14.29 o
   4  10   4       47.74       47.37     17.69 o
   6  10   4        0.23      -21.47     21.47 o
   8  10   4       31.15       48.38     25.95 o
  10  10   4      212.84      206.93     34.50 o
 -11  11   4     1586.62     1636.47     49.77 o
  -9  11   4     1056.67     1091.60     39.50 o
  -7  11   4      250.36      263.53     25.40 o
  -5  11   4       14.27       12.59     21.71 o
  -3  11   4        2.75        5.96     16.98 o
  -1  11   4       68.42       77.18     14.32 o
   1  11   4      199.82      155.59     17.74 o
   3  11   4      766.41      651.37     30.87 o
   5  11   4      394.91      421.14     33.99 o
   7  11   4       41.70       57.07     33.30 o
  -8  12   4       56.96       15.02     21.07 o
  -6  12   4       77.67       83.48     27.37 o
  -4  12   4      167.06      173.25     28.87 o
  -2  12   4       67.74       38.83     61.49 o
   0  12   4       80.93      107.86     21.51 o
   2  12   4        0.07      -10.25     20.79 o
   4  12   4       98.71       47.73     23.42 o
   6  12   4      101.15      101.06     32.07 o
  -5  13   4      202.80      142.93     38.32 o
  -3  13   4      225.61      232.17     48.27 o
  -1  13   4       29.06       59.28     19.14 o
   1  13   4        0.90       54.53     28.09 o
 -17   1   5        6.71       -0.17     17.19 o
 -15   1   5      306.71      274.09     19.12 o
 -13   1   5     5319.14     5749.09     76.03 o
 -11   1   5        1.70       -7.16      7.16 o
  -9   1   5      545.70      555.26     12.18 o
  -7   1   5      342.35      284.88     10.25 o
  -5   1   5     1548.81     1652.60     16.77 o
  -3   1   5      939.95      825.05     11.08 o
  -1   1   5     1007.21     1013.78     10.61 o
   1   1   5     5315.89     5202.57     35.48 o
   3   1   5     1428.40     1401.66     14.74 o
   5   1   5      524.07      516.46     11.60 o
   7   1   5       25.33       11.52      8.63 o
   9   1   5      979.32     1000.46     26.55 o
  11   1   5       14.16       17.55     13.02 o
  13   1   5      367.67      316.12     22.84 o
  15   1   5        1.36       -8.58     20.67 o
 -18   2   5       57.36       37.66     21.92 o
 -16   2   5      326.71      357.18     20.79 o
 -14   2   5       28.36       20.92     13.05 o
 -12   2   5        4.35        6.36     10.99 o
 -10   2   5      172.77      176.17      9.72 o
  -8   2   5     7174.61     7783.99     71.21 o
  -6   2   5    15203.80    17896.76    125.94 o
  -4   2   5      369.27      341.78      7.01 o
  -2   2   5      169.29      124.18      4.46 o
   0   2   5     7158.99     7728.94     50.44 o
   2   2   5      467.68      431.36      8.13 o
   4   2   5     6460.07     6725.09     51.83 o
   6   2   5     5687.51     6171.63     66.33 o
   8   2   5      522.31      580.44     19.31 o
  10   2   5      746.90      763.09     21.10 o
  12   2   5        0.27       24.84     13.84 o
  14   2   5      162.86      168.01     23.28 o
 -17   3   5      567.92      580.96     27.27 o
 -15   3   5      131.52      125.84     18.93 o
 -13   3   5      485.04      417.88     19.40 o
 -11   3   5      611.25      639.31     17.13 o
  -9   3   5      726.05      751.60     15.83 o
  -7   3   5      459.39      547.14     13.72 o
  -5   3   5     5129.73     5413.78     45.01 o
  -3   3   5     1480.78     1385.52     15.62 o
  -1   3   5     5077.51     5589.00     40.60 o
   1   3   5     5175.43     5704.75     39.64 o
   3   3   5     1351.25     1439.95     16.87 o
   5   3   5      951.50      928.97     17.89 o
   7   3   5     2047.77     2083.24     30.90 o
   9   3   5        6.53       -6.10     10.25 o
  11   3   5      283.14      247.98     16.22 o
  13   3   5      237.84      191.04     22.38 o
 -18   4   5      775.73      873.40     34.65 o
 -16   4   5       19.13        2.98     15.80 o
 -14   4   5       86.76       71.37     14.17 o
 -12   4   5      133.52      114.52     12.92 o
 -10   4   5     1306.24     1364.31     21.90 o
  -8   4   5      553.54      562.74     10.90 o
  -6   4   5       37.70       47.32      6.75 o
  -4   4   5       20.49       11.20      4.45 o
  -2   4   5    14454.86    16234.00    120.25 o
   0   4   5     4627.43     4821.93     44.39 o
   2   4   5      140.64      117.82      5.97 o
   4   4   5      427.18      396.94     11.73 o
   6   4   5     1336.04     1257.64     26.31 o
   8   4   5     4327.86     4485.48     70.96 o
  10   4   5       11.12       10.07     14.51 o
  12   4   5      582.70      593.43     28.82 o
  14   4   5      370.29      393.75     28.73 o
 -17   5   5        7.87       16.50     18.40 o
 -15   5   5       25.27        4.33     16.40 o
 -13   5   5        1.30       10.64     11.67 o
 -11   5   5      589.63      583.84     15.95 o
  -9   5   5        4.92       11.16     10.24 o
  -7   5   5     2192.69     2315.61     43.74 o
  -5   5   5     2280.19     2279.23     34.87 o
  -3   5   5        4.93        9.72      5.51 o
  -1   5   5      831.91      819.41     13.96 o
   1   5   5     2476.21     2589.64     26.85 o
   3   5   5      272.76      288.22     10.18 o
   5   5   5       56.08       57.96      9.67 o
   7   5   5     8990.03     9841.74    116.84 o
   9   5   5     5132.37     5438.11     83.76 o
  11   5   5      184.93      202.97     20.70 o
  13   5   5      422.48      415.90     27.57 o
 -16   6   5      356.96      325.00     25.66 o
 -14   6   5      584.77      603.86     29.80 o
 -12   6   5     1159.70     1104.88     28.42 o
 -10   6   5       84.88       55.19     12.51 o
  -8   6   5      248.58      246.87     14.70 o
  -6   6   5       34.40       54.22      9.40 o
  -4   6   5      461.23      436.73     13.67 o
  -2   6   5      799.95      774.72     12.56 o
   0   6   5       64.32       61.97      5.94 o
   2   6   5     1465.15     1418.21     21.19 o
   4   6   5      290.13      232.38     12.40 o
   6   6   5      740.68      686.59     22.85 o
   8   6   5        9.39       12.77     12.26 o
  10   6   5       37.42        1.78     18.66 o
  12   6   5      155.83      101.10     20.69 o
 -15   7   5      494.68      501.30     23.97 o
 -13   7   5      863.68      729.10     31.83 o
 -11   7   5      804.85      663.79     28.06 o
  -9   7   5     1412.45     1353.37     30.40 o
  -7   7   5      377.52      386.99     15.84 o
  -5   7   5      168.43      158.43      9.18 o
  -3   7   5       31.28       24.57      5.92 o
  -1   7   5      128.47      124.36      9.72 o
   1   7   5      361.70      332.40     10.57 o
   3   7   5      608.28      538.91     15.53 o
   5   7   5        8.73       15.05     11.19 o
   7   7   5        9.31       -0.19     12.62 o
   9   7   5      823.81      849.60     32.85 o
  11   7   5      734.43      805.63     35.24 o
 -14   8   5        1.08       19.69     21.16 o
 -12   8   5      326.45      310.33     24.07 o
 -10   8   5      123.19       41.37     24.06 o
  -8   8   5       10.33       17.64     10.85 o
  -6   8   5        5.10       -2.12     11.37 o
  -4   8   5      435.47      386.93     17.74 o
  -2   8   5        0.21       -5.08      5.08 o
   0   8   5       91.00       87.47      7.72 o
   2   8   5      100.13      115.92     15.35 o
   4   8   5     1278.41     1231.03     27.72 o
   6   8   5      857.92      895.44     27.77 o
   8   8   5        2.08       -1.01     18.07 o
  10   8   5      369.36      316.46     31.26 o
 -13   9   5       29.20       -7.12     25.60 o
 -11   9   5      370.75      393.74     23.60 o
  -9   9   5        2.19        0.58     14.39 o
  -7   9   5      103.14       84.90     12.23 o
  -5   9   5     9155.20    10339.65    130.53 o
  -3   9   5     2440.96     2529.79     46.44 o
  -1   9   5       38.59       37.51      9.95 o
   1   9   5      544.16      480.91     16.78 o
   3   9   5     1464.83     1381.92     38.15 o
   5   9   5      918.82      985.50     34.66 o
   7   9   5        3.25        1.40     21.74 o
   9   9   5      236.69      297.25     30.20 o
 -12  10   5      244.07      221.22     25.80 o
 -10  10   5      205.27      216.29     20.50 o
  -8  10   5       93.13       66.41     16.93 o
  -6  10   5      117.77       73.45     15.16 o
  -4  10   5      107.81       87.47     13.98 o
  -2  10   5      329.08      323.05     16.28 o
   0  10   5      102.67       89.52     14.40 o
   2  10   5       14.80       39.01     14.40 o
   4  10   5      104.06      138.49     34.79 o
   6  10   5        1.24        6.35     22.62 o
   8  10   5      215.52      220.29     51.46 o
 -11  11   5     1980.80     2289.89     67.78 o
  -9  11   5      343.05      267.70     24.87 o
  -7  11   5       39.32       13.09     17.37 o
  -5  11   5       82.87       18.52     15.73 o
  -3  11   5      421.63      411.05     23.85 o
  -1  11   5        0.97        8.47     13.04 o
   1  11   5        1.43        7.30     18.76 o
   3  11   5      880.58      923.81     33.28 o
   5  11   5      534.46      539.38     31.54 o
   7  11   5       69.16       48.43     34.42 o
  -8  12   5      920.24      944.32     44.01 o
  -6  12   5       20.84       -2.72     18.94 o
  -4  12   5       39.96        8.80     20.54 o
  -2  12   5       86.88       68.92     23.33 o
   0  12   5        2.20      -20.03     20.03 o
   2  12   5        6.75        2.48     21.28 o
   4  12   5       12.78       15.90     23.49 o
  -3  13   5        9.79        2.05     28.17 o
  -1  13   5      251.66      206.91     34.24 o
 -18   0   6       42.95       31.78     28.11 o
 -16   0   6     2755.51     2994.34    122.46 o
 -14   0   6    24316.48    30302.86    408.02 o
 -12   0   6     6614.72     7274.42    113.92 o
 -10   0   6       25.99       23.96     12.81 o
  -8   0   6     5340.70     6053.33     83.21 o
  -6   0   6     2737.78     2919.03     36.56 o
  -4   0   6     1588.33     1562.47     20.69 o
  -2   0   6     1395.76     1268.70     19.01 o
   0   0   6     3304.24     3346.63     35.98 o
   2   0   6     7246.50     7579.73     71.43 o
   4   0   6       16.42       16.18      7.41 o
   6   0   6      976.90     1000.11     31.78 o
   8   0   6      233.71      244.04     20.18 o
  10   0   6      114.55      168.87     26.14 o
  12   0   6      803.96      671.91     46.42 o
  14   0   6      363.99      346.04     40.14 o
 -17   1   6       45.05       66.07     21.17 o
 -15   1   6      101.26      121.01     16.19 o
 -13   1   6      193.87      208.44     14.14 o
 -11   1   6       42.94       25.88      7.53 o
  -9   1   6      180.73      183.29      8.68 o
  -7   1   6       86.92       72.26      5.52 o
  -5   1   6      236.62      227.42      6.46 o
  -3   1   6        2.24        0.47      3.37 o
  -1   1   6     1423.83     1405.42     14.01 o
   1   1   6     1724.42     1743.29     16.47 o
   3   1   6      663.95      657.69     11.14 o
   5   1   6      811.79      800.69     17.16 o
   7   1   6      944.07      956.21     22.72 o
   9   1   6      306.65      314.52     17.02 o
  11   1   6       75.69       47.78     19.02 o
  13   1   6      592.31      618.76     45.63 o
 -18   2   6      358.51      403.09     26.37 o
 -16   2   6      213.76      251.73     18.86 o
 -14   2   6     1122.21     1089.67     30.71 o
 -12   2   6       15.09        5.02      8.69 o
 -10   2   6       40.22       41.44      8.84 o
  -8   2   6     1500.53     1397.15     19.74 o
  -6   2   6     3695.81     3854.30     34.87 o
  -4   2   6     2029.91     2014.69     21.22 o
  -2   2   6      297.95      250.95      6.35 o
   0   2   6     4453.26     4855.05     34.20 o
   2   2   6     1838.60     1869.48     18.17 o
   4   2   6      734.22      723.36     15.56 o
   6   2   6     3372.77     3630.41     52.04 o
   8   2   6      103.22       94.37     12.03 o
  10   2   6     1142.75     1141.20     29.82 o
  12   2   6      977.01      861.15     34.13 o
  14   2   6        2.75      -25.62     25.62 o
 -17   3   6      140.32      197.49     26.43 o
 -15   3   6       17.90       15.76     14.46 o
 -13   3   6      133.25       98.47     17.36 o
 -11   3   6      485.75      552.68     15.71 o
  -9   3   6      403.72      354.45      9.95 o
  -7   3   6     1106.93     1163.07     15.78 o
  -5   3   6      930.57      904.99     14.88 o
  -3   3   6      101.60       92.99      4.55 o
  -1   3   6     2630.00     2888.61     24.94 o
   1   3   6     5192.72     5663.08     40.49 o
   3   3   6      551.01      523.23     13.32 o
   5   3   6     1103.48     1146.72     25.04 o
   7   3   6      164.20      186.00     18.14 o
   9   3   6        6.58       22.07     19.44 o
  11   3   6      235.90      280.54     25.13 o
  13   3   6      122.33      136.64     25.15 o
 -16   4   6      380.69      376.92     25.44 o
 -14   4   6      109.17       93.54     14.88 o
 -12   4   6      108.54      116.78     11.64 o
 -10   4   6      412.36      394.58     11.15 o
  -8   4   6      974.56      977.74     20.26 o
  -6   4   6      557.43      583.09     14.85 o
  -4   4   6     4376.68     4471.62     44.51 o
  -2   4   6    27817.84    33937.19    225.01 o
   0   4   6     3374.89     3916.08     33.75 o
   2   4   6      125.11      111.22      7.56 o
   4   4   6     1119.42     1119.28     21.01 o
   6   4   6     1807.20     1876.95     37.02 o
   8   4   6      837.19      818.14     28.36 o
  10   4   6      115.35       89.52     21.85 o
  12   4   6      396.14      441.23     27.30 o
 -17   5   6        0.41       26.70     21.25 o
 -15   5   6      352.29      363.33     21.61 o
 -13   5   6      244.40      203.96     15.50 o
 -11   5   6       18.31        7.75      5.70 o
  -9   5   6      355.75      291.75     15.99 o
  -7   5   6      127.35      116.09     11.30 o
  -5   5   6     1125.06     1116.70     22.56 o
  -3   5   6     3936.90     4379.45     41.02 o
  -1   5   6    13318.97    15393.85    120.16 o
   1   5   6      336.59      382.36     10.74 o
   3   5   6        0.04        2.51      7.85 o
   5   5   6       96.93       82.65     10.92 o
   7   5   6     3144.03     3225.89     53.51 o
   9   5   6       21.22       20.45     15.74 o
  11   5   6      268.84      272.21     23.42 o
  13   5   6       73.26       46.94     24.76 o
 -16   6   6        2.23      -14.78     18.13 o
 -14   6   6      220.63      164.85     21.71 o
 -12   6   6      162.93      119.45     17.72 o
 -10   6   6     2481.14     2445.05     47.66 o
  -8   6   6      800.97      873.54     22.78 o
  -6   6   6       25.37       28.24      8.06 o
  -4   6   6       87.84       99.31      9.02 o
  -2   6   6     3284.93     3454.47     45.31 o
   0   6   6       11.12        7.77      6.01 o
   2   6   6       10.60       -0.20      6.92 o
   4   6   6      219.69      242.40     14.57 o
   6   6   6       43.82       66.40     14.61 o
   8   6   6      124.93      130.68     17.41 o
  10   6   6      140.35      150.82     21.99 o
  12   6   6      885.56     1002.24     47.08 o
 -15   7   6      181.32      218.59     29.74 o
 -13   7   6     1581.25     1650.05     46.00 o
 -11   7   6      657.79      453.88     22.74 o
  -9   7   6        4.01        9.34     11.60 o
  -7   7   6       68.52       67.41     10.52 o
  -5   7   6      719.96      693.23     19.00 o
  -3   7   6      140.88      127.11     12.04 o
  -1   7   6       32.56       34.36      5.85 o
   1   7   6     1705.61     1728.76     21.61 o
   3   7   6      164.92      156.44     10.87 o
   5   7   6      137.66      140.70     14.08 o
   7   7   6       47.88       25.80     14.20 o
   9   7   6      370.78      388.67     26.34 o
  11   7   6      544.97      525.65     29.30 o
 -14   8   6      210.28      203.62     33.93 o
 -12   8   6       67.43       18.63     18.34 o
 -10   8   6      103.25      113.50     19.09 o
  -8   8   6      113.15      122.68     13.19 o
  -6   8   6       83.75       79.64      9.81 o
  -4   8   6      275.77      292.58     10.98 o
  -2   8   6      121.68      119.03     11.62 o
   0   8   6       38.64       24.40      7.26 o
   2   8   6      216.39      223.73     13.11 o
   4   8   6       93.42       53.79     11.78 o
   6   8   6        0.22        7.75     12.94 o
   8   8   6      445.40      454.63     32.09 o
  10   8   6     2707.57     3007.01     68.52 o
 -13   9   6      137.28      144.23     28.53 o
 -11   9   6        1.91       -6.05     19.98 o
  -9   9   6        0.63       23.84     15.17 o
  -7   9   6      340.75      350.91     16.27 o
  -5   9   6     1069.68     1129.38     30.79 o
  -3   9   6      180.53      168.41     14.28 o
  -1   9   6      744.10      737.99     27.82 o
   1   9   6      855.48      771.43     30.45 o
   3   9   6      225.29      132.79     21.16 o
   5   9   6       16.23       -6.78     23.54 o
   7   9   6       72.34       47.05     26.63 o
   9   9   6     1351.90     1410.40     62.20 o
 -12  10   6       51.10       96.86     33.86 o
 -10  10   6       83.99       33.10     20.41 o
  -8  10   6        8.51      -15.54     15.54 o
  -6  10   6       12.04       47.45     16.37 o
  -4  10   6       19.75       38.21     13.91 o
  -2  10   6        0.35       12.13     12.95 o
   0  10   6      677.02      670.91     24.95 o
   2  10   6       61.95       35.93     15.06 o
   4  10   6       51.55       72.96     26.42 o
   6  10   6        6.26       41.01     24.59 o
   8  10   6       38.92       33.04     29.93 o
  -9  11   6      191.46      167.66     50.78 o
  -7  11   6       52.36       61.13     20.18 o
  -5  11   6      684.33      721.82     27.85 o
  -3  11   6      338.02      302.02     19.54 o
  -1  11   6       91.89       96.90     14.37 o
   1  11   6        0.81       -8.90     15.95 o
   3  11   6        0.00        4.49     19.22 o
   5  11   6        2.53       -9.35     27.69 o
  -6  12   6        4.57       -7.69     23.51 o
  -4  12   6      531.80      559.49     41.33 o
  -2  12   6      899.73     1027.29     40.28 o
   0  12   6      131.35      138.30     22.88 o
   2  12   6       28.72       44.44     23.19 o
 -17   1   7      100.56       94.06     18.57 o
 -15   1   7      145.76      135.90     18.33 o
 -13   1   7      726.87      742.16     20.64 o
 -11   1   7      235.13      175.41     10.29 o
  -9   1   7      128.16      124.92      8.62 o
  -7   1   7     1166.49     1291.66     21.19 o
  -5   1   7      280.64      281.20      8.27 o
  -3   1   7     2540.94     2519.36     23.48 o
  -1   1   7      350.80      300.08      6.89 o
   1   1   7     1866.26     1913.42     19.83 o
   3   1   7      526.71      489.28     11.02 o
   5   1   7       57.79       65.32     11.95 o
   7   1   7      284.77      298.58     17.82 o
   9   1   7      415.75      432.54     24.40 o
  11   1   7       27.21       47.10     18.78 o
  13   1   7      478.63      543.17     32.05 o
 -18   2   7      187.54      204.38     28.26 o
 -16   2   7        2.97       -7.73     17.92 o
 -14   2   7     1553.70     1720.64     39.09 o
 -12   2   7      146.76      140.79     11.33 o
 -10   2   7       89.92       90.03      8.01 o
  -8   2   7       45.71       39.09      6.84 o
  -6   2   7      284.20      269.39      8.11 o
  -4   2   7      101.82       98.77      6.57 o
  -2   2   7     1030.70     1041.73     14.38 o
   0   2   7        9.59       26.59      4.28 o
   2   2   7       34.37       34.13      5.55 o
   4   2   7       13.58        9.89      7.93 o
   6   2   7     1213.58     1250.41     33.88 o
   8   2   7       26.17       44.23     17.00 o
  10   2   7        0.07       11.73     17.09 o
  12   2   7     1085.52     1084.30     43.11 o
 -17   3   7        1.12      -18.74     20.04 o
 -15   3   7      104.82       81.49     16.14 o
 -13   3   7        4.81       -5.08     11.94 o
 -11   3   7      342.69      309.18     19.43 o
  -9   3   7     1908.35     1922.28     24.20 o
  -7   3   7       40.35       35.04      7.29 o
  -5   3   7      243.26      256.07      7.91 o
  -3   3   7      987.00      923.56     15.00 o
  -1   3   7        9.03       -4.33      4.33 o
   1   3   7      876.43      979.04     15.41 o
   3   3   7      466.48      418.71     10.89 o
   5   3   7      736.20      733.91     18.55 o
   7   3   7     4998.10     5378.35     81.90 o
   9   3   7      644.66      693.33     29.05 o
  11   3   7       47.08       23.79     21.14 o
  13   3   7       90.01       76.30     24.43 o
 -16   4   7      474.33      502.93     33.75 o
 -14   4   7       67.87      104.98     21.82 o
 -12   4   7        2.61       -4.24      9.90 o
 -10   4   7     1191.37     1142.84     18.45 o
  -8   4   7        5.31       31.88     11.69 o
  -6   4   7        0.81        8.59     11.59 o
  -4   4   7      320.16      326.97     10.29 o
  -2   4   7     6979.98     7839.33     63.91 o
   0   4   7     1911.38     2103.45     24.95 o
   2   4   7      454.24      400.45      9.59 o
   4   4   7       25.18       35.37      9.72 o
   6   4   7      976.31      981.42     27.53 o
   8   4   7      228.77      253.41     21.34 o
  10   4   7       58.11       67.35     21.97 o
  12   4   7       13.97       18.31     21.24 o
 -17   5   7      303.30      348.81     26.45 o
 -15   5   7       87.71      101.03     36.90 o
 -13   5   7       38.03       17.32     11.22 o
 -11   5   7      152.15      138.32     15.64 o
  -9   5   7      122.61      106.29     11.85 o
  -7   5   7       54.32       69.94     11.93 o
  -5   5   7      435.88      402.48     17.09 o
  -3   5   7     4651.54     5052.10     48.08 o
  -1   5   7      557.59      558.53     13.62 o
   1   5   7     1737.82     1705.56     23.75 o
   3   5   7      134.15      139.25     10.71 o
   5   5   7      146.40      206.35     20.47 o
   7   5   7      205.48      189.83     16.77 o
   9   5   7      729.63      736.20     30.18 o
  11   5   7       33.72       11.98     21.35 o
 -16   6   7       36.65       -9.21     32.10 o
 -14   6   7        4.87       -3.86     23.76 o
 -12   6   7      467.31      491.61     24.02 o
 -10   6   7      480.31      446.32     20.48 o
  -8   6   7      529.24      524.77     18.14 o
  -6   6   7     2536.51     2729.02     42.23 o
  -4   6   7      610.42      634.94     15.57 o
  -2   6   7      472.49      425.11     11.45 o
   0   6   7       73.32       69.31      7.98 o
   2   6   7       62.69       63.97      8.85 o
   4   6   7       58.93       73.30     14.29 o
   6   6   7      265.18      252.45     17.56 o
   8   6   7       40.43       31.99     16.63 o
  10   6   7      211.23      177.05     21.78 o
 -15   7   7       60.72       68.53     32.05 o
 -13   7   7       16.91       28.78     21.20 o
 -11   7   7      327.91      262.49     23.44 o
  -9   7   7      934.06     1001.09     26.41 o
  -7   7   7      376.97      338.05     14.37 o
  -5   7   7     9966.35    11106.74    124.56 o
  -3   7   7     1957.82     2067.31     30.80 o
  -1   7   7       61.63       63.03      7.16 o
   1   7   7      942.17      929.67     19.08 o
   3   7   7        5.40       -1.56     11.57 o
   5   7   7       20.44       29.63     13.93 o
   7   7   7       11.16        0.40     19.02 o
   9   7   7      175.54      179.72     29.49 o
 -14   8   7        1.12       22.10     23.11 o
 -12   8   7       57.33       63.50     20.84 o
 -10   8   7       60.64       14.05     20.16 o
  -8   8   7      829.96      872.76     25.97 o
  -6   8   7      898.05      958.10     24.17 o
  -4   8   7      382.23      374.63     16.54 o
  -2   8   7        0.07        1.58      5.91 o
   0   8   7       20.91        9.82     12.58 o
   2   8   7        3.15       12.28     11.20 o
   4   8   7        4.28        0.70     13.67 o
   6   8   7        1.73       -3.37     17.84 o
   8   8   7      231.23      221.09     23.74 o
 -13   9   7       30.97       86.29     34.43 o
 -11   9   7       45.40       58.70     24.64 o
  -9   9   7       70.32       45.17     21.45 o
  -7   9   7      200.06      186.07     20.96 o
  -5   9   7      204.89      211.71     17.32 o
  -3   9   7       30.45       36.65     11.61 o
  -1   9   7       18.91       15.24     14.60 o
   1   9   7     1638.14     1487.98     43.57 o
   3   9   7     3433.45     3617.50     81.94 o
   5   9   7        0.76      -10.66     21.67 o
   7   9   7       11.63      -26.12     26.12 o
 -10  10   7        0.02       -0.90     23.47 o
  -8  10   7      197.86      219.11     23.16 o
  -6  10   7        0.74       -6.07     17.68 o
  -4  10   7       34.80       19.86     26.80 o
  -2  10   7       41.77       -3.79     16.91 o
   0  10   7       50.01       43.75     14.51 o
   2  10   7       79.36       60.71     22.45 o
   4  10   7      122.47       67.21     28.78 o
   6  10   7       37.70       30.87     47.11 o
  -9  11   7      129.23       93.61     30.34 o
  -7  11   7       74.44       18.40     21.06 o
  -5  11   7      323.77      335.18     25.82 o
  -3  11   7     1254.29     1268.57     57.88 o
  -1  11   7      102.31      144.62     18.33 o
   1  11   7      176.64      145.44     20.01 o
   3  11   7      982.66      961.14     41.06 o
  -4  12   7       78.88       89.08     35.18 o
  -2  12   7        0.05        0.51     26.35 o
   0  12   7       58.66       13.43     30.29 o
 -18   0   8     1039.65     1202.94     67.76 o
 -16   0   8        9.35       22.50     37.12 o
 -14   0   8        0.08      -18.04     20.24 o
 -12   0   8      167.00      177.69     17.43 o
 -10   0   8     1118.30     1169.68     32.60 o
  -8   0   8    13905.94    16457.64    202.70 o
  -6   0   8    11827.45    13340.30    138.42 o
  -4   0   8     5874.49     5931.13     70.31 o
  -2   0   8     2667.57     2741.95     39.69 o
   0   0   8     4309.91     4694.05     55.53 o
   2   0   8      323.42      296.51     13.17 o
   4   0   8      215.82      201.24     16.77 o
   6   0   8       23.11      -12.98     16.66 o
   8   0   8        7.28       24.21     24.58 o
  10   0   8     2574.70     2685.91     83.61 o
  12   0   8       20.88       49.57     32.41 o
 -17   1   8       52.88       39.11     22.28 o
 -15   1   8       32.85       24.60     15.35 o
 -13   1   8       93.65       69.41     15.83 o
 -11   1   8       93.94      109.84     11.96 o
  -9   1   8        0.52        1.53      6.43 o
  -7   1   8       78.84       78.11      7.26 o
  -5   1   8       12.23        9.17      5.96 o
  -3   1   8       78.30       87.54      7.88 o
  -1   1   8     2640.49     2738.19     27.03 o
   1   1   8     2138.58     2144.36     23.08 o
   3   1   8        3.60       12.50      7.56 o
   5   1   8       75.82       78.55     13.49 o
   7   1   8      850.60      808.87     28.95 o
   9   1   8      140.35      113.64     19.30 o
  11   1   8       71.25       48.57     21.27 o
 -16   2   8     1053.73     1180.60     44.23 o
 -14   2   8     3180.91     3542.61     60.65 o
 -12   2   8       82.74      108.28     15.70 o
 -10   2   8       98.57      116.76     11.29 o
  -8   2   8     1240.13     1304.98     22.50 o
  -6   2   8       94.71       89.96      7.17 o
  -4   2   8        3.40       -3.11      5.91 o
  -2   2   8      286.37      267.18     11.69 o
   0   2   8     1799.73     1906.42     22.88 o
   2   2   8        7.13        0.75      7.06 o
   4   2   8       55.21       45.25      9.43 o
   6   2   8     3722.27     3748.97     58.72 o
   8   2   8     1200.15     1256.82     36.89 o
  10   2   8       58.73       48.51     22.36 o
  12   2   8      206.22      185.64     26.05 o
 -17   3   8       13.31       15.66     22.22 o
 -15   3   8     1257.68     1348.82     52.49 o
 -13   3   8     1166.78     1204.73     30.98 o
 -11   3   8      242.99      238.74     12.41 o
  -9   3   8      232.27      201.11     11.65 o
  -7   3   8      209.13      185.65      8.64 o
  -5   3   8      569.09      543.76     11.54 o
  -3   3   8     2179.98     2175.48     26.24 o
  -1   3   8      174.13      187.18      7.21 o
   1   3   8      184.63      160.49      7.86 o
   3   3   8      374.73      355.65     10.81 o
   5   3   8     2329.16     2365.38     38.10 o
   7   3   8     5630.55     6014.87     90.99 o
   9   3   8      520.16      569.09     30.75 o
  11   3   8        1.36        0.54     20.65 o
 -16   4   8      446.27      475.65     27.85 o
 -14   4   8      239.05      195.71     19.18 o
 -12   4   8     1180.78     1113.73     30.61 o
 -10   4   8        8.37       -3.55      6.39 o
  -8   4   8     1677.69     1635.73     32.51 o
  -6   4   8       54.66       46.78      5.81 o
  -4   4   8      106.92       83.66      6.85 o
  -2   4   8      261.33      244.79      9.66 o
   0   4   8     1048.15      952.81     16.32 o
   2   4   8      481.17      446.05     11.34 o
   4   4   8     3129.67     3331.83     46.72 o
   6   4   8      994.00     1096.62     30.81 o
   8   4   8      526.19      529.47     26.44 o
  10   4   8        1.27      -13.43     19.03 o
 -15   5   8       31.87      -17.08     22.67 o
 -13   5   8      628.91      501.46     33.63 o
 -11   5   8       91.10       66.16     20.62 o
  -9   5   8       56.53       60.25     15.39 o
  -7   5   8      267.41      242.95     16.42 o
  -5   5   8      121.61       90.05     14.62 o
  -3   5   8      307.60      276.44     12.66 o
  -1   5   8       14.47        5.67      6.13 o
   1   5   8      433.22      443.56     12.52 o
   3   5   8       53.47       63.99     10.98 o
   5   5   8     1112.01     1205.17     31.21 o
   7   5   8      260.93      247.64     19.11 o
   9   5   8       14.67       25.46     18.77 o
  11   5   8       13.43      -19.23     25.38 o
 -14   6   8      222.34      198.05     33.75 o
 -12   6   8        6.41       13.83     21.37 o
 -10   6   8       61.21       51.05     17.21 o
  -8   6   8      277.69      280.33     18.89 o
  -6   6   8     1951.30     1994.07     41.62 o
  -4   6   8     3980.22     4232.46     60.61 o
  -2   6   8     4271.42     4584.95     49.80 o
   0   6   8      144.13      129.64     10.32 o
   2   6   8      194.51      185.63     14.78 o
   4   6   8      242.80      209.93     25.37 o
   6   6   8      535.05      618.96     28.94 o
   8   6   8       41.07       50.79     18.46 o
  10   6   8        2.00       -4.92     21.83 o
 -15   7   8       13.92      -10.32     24.16 o
 -13   7   8       30.80        2.02     21.00 o
 -11   7   8      452.31      476.63     25.48 o
  -9   7   8      334.21      319.88     20.71 o
  -7   7   8     4364.75     4779.92     74.59 o
  -5   7   8     9343.85    10865.42    123.46 o
  -3   7   8      454.14      453.98     13.43 o
  -1   7   8     1044.31     1071.34     26.05 o
   1   7   8        0.77        0.67     12.76 o
   3   7   8      127.29      119.67     17.60 o
   5   7   8        0.88        5.04     17.33 o
   7   7   8      152.25      140.21     21.85 o
   9   7   8      788.10      793.26     41.57 o
 -14   8   8       61.58       53.17     28.33 o
 -12   8   8      430.92      523.05     32.34 o
 -10   8   8       51.24       20.97     16.38 o
  -8   8   8        0.78       -9.25     13.92 o
  -6   8   8       18.47       44.52     17.06 o
  -4   8   8       18.45       -3.84     11.49 o
  -2   8   8        6.50      -13.07     13.09 o
   0   8   8      202.39      156.41     21.59 o
   2   8   8      101.39      118.64     17.58 o
   4   8   8      316.22      298.15     22.47 o
   6   8   8        1.11        3.57     22.27 o
   8   8   8      130.37       94.63     28.84 o
 -11   9   8      353.56      280.11     27.90 o
  -9   9   8       15.87       61.03     22.38 o
  -7   9   8        3.78       -4.07     20.45 o
  -5   9   8       68.96       39.60     23.99 o
  -3   9   8       40.27       36.17     15.35 o
  -1   9   8        7.73       23.43     17.97 o
   1   9   8        2.89      -18.51     18.51 o
   3   9   8       31.15       18.59     22.20 o
   5   9   8      395.21      362.50     41.63 o
 -10  10   8      171.45      171.97     29.06 o
  -8  10   8      108.38       21.68     20.42 o
  -6  10   8      141.98       51.77     22.10 o
  -4  10   8       38.85       45.23     19.62 o
  -2  10   8        1.34       -3.87     21.80 o
   0  10   8      127.96      140.85     18.72 o
   2  10   8       23.49      -22.98     22.98 o
   4  10   8      523.04      495.64     36.77 o
  -7  11   8        1.60      -21.32     21.67 o
  -5  11   8       11.72       17.40     23.80 o
  -3  11   8        0.01        2.92     21.16 o
  -1  11   8      292.74      307.70     27.72 o
   1  11   8      108.91       82.24     20.12 o
 -17   1   9        5.17        6.30     23.40 o
 -15   1   9        7.60      -19.48     19.48 o
 -13   1   9        2.57      -16.63     16.63 o
 -11   1   9       44.44       29.90      9.96 o
  -9   1   9     1235.97     1267.42     24.20 o
  -7   1   9       15.21       -3.78      6.11 o
  -5   1   9      118.99      133.58      8.44 o
  -3   1   9      925.28      947.22     17.99 o
  -1   1   9     4002.77     4427.09     41.02 o
   1   1   9     2941.28     3128.26     33.33 o
   3   1   9        0.00       -3.21      7.81 o
   5   1   9      372.30      390.98     18.74 o
   7   1   9       84.79       80.79     20.35 o
   9   1   9       51.37       47.97     19.64 o
  11   1   9       97.92      103.32     24.33 o
 -16   2   9     1483.77     1580.94     51.62 o
 -14   2   9     4191.16     4682.67     83.57 o
 -12   2   9       97.43      152.05     17.09 o
 -10   2   9      566.65      569.32     17.07 o
  -8   2   9       17.52        5.35     11.42 o
  -6   2   9      287.18      276.36     10.81 o
  -4   2   9      656.22      659.57     15.04 o
  -2   2   9        0.33        2.98      6.80 o
   0   2   9      373.16      359.56     12.62 o
   2   2   9     1196.39     1268.15     20.71 o
   4   2   9       74.44       59.56     10.18 o
   6   2   9     2249.29     2312.95     48.98 o
   8   2   9       25.21       17.61     17.64 o
  10   2   9       40.66       40.21     22.06 o
 -17   3   9       77.14       36.75     23.57 o
 -15   3   9     1438.65     1737.20     47.38 o
 -13   3   9      238.77      268.06     19.57 o
 -11   3   9      314.14      349.44     17.83 o
  -9   3   9      213.69      194.53     12.53 o
  -7   3   9        1.67        4.90      7.10 o
  -5   3   9      407.23      414.33     13.22 o
  -3   3   9        7.04       -1.29      7.40 o
  -1   3   9      911.93      917.13     16.43 o
   1   3   9      136.87      124.42      8.30 o
   3   3   9      199.49      215.00     10.65 o
   5   3   9      407.83      400.12     20.30 o
   7   3   9      888.96      966.43     33.26 o
   9   3   9       63.58       34.48     19.35 o
 -16   4   9      112.25       83.35     25.58 o
 -14   4   9      587.33      589.01     25.34 o
 -12   4   9       89.52       47.71     13.15 o
 -10   4   9     1379.52     1447.59     31.46 o
  -8   4   9      220.41      225.44     13.39 o
  -6   4   9      187.19      150.83      8.74 o
  -4   4   9     1209.62     1193.35     22.89 o
  -2   4   9      958.68      982.10     19.57 o
   0   4   9      212.55      179.13      9.43 o
   2   4   9       10.01       23.92      7.85 o
   4   4   9      537.44      522.70     20.14 o
   6   4   9      615.08      637.71     25.46 o
   8   4   9       45.34       35.25     20.70 o
  10   4   9      429.07      429.77     32.13 o
 -15   5   9      165.36      130.64     26.21 o
 -13   5   9     1077.11     1040.88     40.46 o
 -11   5   9     1243.90     1095.23     35.99 o
  -9   5   9        0.44       -6.08     19.40 o
  -7   5   9       64.74       88.03     14.37 o
  -5   5   9     1588.21     1641.27     39.81 o
  -3   5   9      116.68      135.69     10.38 o
  -1   5   9      134.26      134.75      8.56 o
   1   5   9       10.47        3.22     11.52 o
   3   5   9      194.16      177.01     14.23 o
   5   5   9      442.27      475.35     22.27 o
   7   5   9        0.64      -16.42     16.42 o
   9   5   9      455.97      480.69     29.18 o
 -14   6   9        0.41       32.95     23.74 o
 -12   6   9       43.77       54.11     19.07 o
 -10   6   9       15.50       11.46     17.28 o
  -8   6   9       54.13       40.61     14.79 o
  -6   6   9        0.18      -12.50     12.50 o
  -4   6   9     3225.50     3492.88     48.45 o
  -2   6   9     5829.03     6366.01     82.78 o
   0   6   9      352.61      285.19     19.37 o
   2   6   9      108.49       85.84     14.15 o
   4   6   9        7.36       30.52     19.67 o
   6   6   9       62.24       24.21     15.45 o
   8   6   9      112.28      104.20     26.52 o
 -13   7   9        0.12        4.65     20.30 o
 -11   7   9        7.71      -21.43     21.43 o
  -9   7   9      286.62      204.79     20.39 o
  -7   7   9       57.31       25.38     14.00 o
  -5   7   9     1191.48     1156.66     29.89 o
  -3   7   9     4681.40     5195.58     72.36 o
  -1   7   9       63.43       29.14     17.20 o
   1   7   9     1396.34     1342.48     36.28 o
   3   7   9      663.99      599.26     26.66 o
   5   7   9       64.07       95.83     22.70 o
   7   7   9        4.41       -0.13     21.50 o
 -12   8   9      121.40      156.25     26.94 o
 -10   8   9      106.84      115.03     18.94 o
  -8   8   9      349.33      373.60     22.16 o
  -6   8   9      173.79      131.16     16.57 o
  -4   8   9      324.63      266.22     16.72 o
  -2   8   9      833.41      771.54     27.17 o
   0   8   9      579.89      527.17     24.00 o
   2   8   9       11.60       -4.74     14.83 o
   4   8   9        0.68      -20.58     25.03 o
   6   8   9       48.97       40.06     34.96 o
 -11   9   9      345.42      329.93     32.25 o
  -9   9   9      366.79      334.60     28.39 o
  -7   9   9       87.43       74.76     22.30 o
  -5   9   9        4.91       -6.68     17.08 o
  -3   9   9      624.11      650.59     32.14 o
  -1   9   9       93.81       88.60     20.24 o
   1   9   9      590.58      568.75     32.18 o
   3   9   9        0.32        9.16     25.00 o
   5   9   9        1.57       -2.23     26.78 o
  -8  10   9        0.84       17.86     23.36 o
  -6  10   9       59.16        3.76     23.88 o
  -4  10   9      255.57      218.59     28.64 o
  -2  10   9      161.64      198.52     27.82 o
   0  10   9      218.95      197.02     25.98 o
   2  10   9       15.38       20.31     24.27 o
  -3  11   9       41.14       43.12     26.26 o
 -16   0  10      211.31      202.45     37.01 o
 -14   0  10        2.70      -23.17     23.61 o
 -12   0  10        9.54      -10.35     21.07 o
 -10   0  10      628.46      590.92     28.65 o
  -8   0  10      141.55      127.34     16.07 o
  -6   0  10      549.32      570.85     23.35 o
  -4   0  10       14.57       24.42     12.27 o
  -2   0  10     1261.80     1351.95     32.52 o
   0   0  10     1795.77     1996.03     38.05 o
   2   0  10      152.81      156.77     16.63 o
   4   0  10      473.08      422.42     28.20 o
   6   0  10     5155.74     5722.99    126.74 o
   8   0  10       24.97       20.60     31.30 o
 -15   1  10      589.27      676.99     35.14 o
 -13   1  10      105.60      104.17     19.09 o
 -11   1  10       25.89       21.75     13.04 o
  -9   1  10       23.72       27.35     10.64 o
  -7   1  10      101.28      111.43      8.10 o
  -5   1  10       37.30       31.68      8.82 o
  -3   1  10       71.74       81.04      8.78 o
  -1   1  10       16.39        7.69      7.04 o
   1   1  10      209.64      182.38     11.84 o
   3   1  10      152.30      152.12     12.56 o
   5   1  10     1396.56     1504.63     39.46 o
   7   1  10     1276.54     1285.68     38.92 o
   9   1  10      162.35      152.83     23.53 o
 -16   2  10     1026.03     1157.98     68.77 o
 -14   2  10        0.02       -6.03     16.71 o
 -12   2  10       86.43       81.11     14.50 o
 -10   2  10       24.54       26.46     12.59 o
  -8   2  10     1825.65     1954.81     27.99 o
  -6   2  10      158.71      153.52     11.39 o
  -4   2  10      350.12      339.15     14.47 o
  -2   2  10     1347.67     1350.84     24.47 o
   0   2  10      470.02      418.63     12.44 o
   2   2  10       21.28       14.85      8.47 o
   4   2  10        0.34        3.24     12.54 o
   6   2  10      679.64      665.21     28.70 o
   8   2  10      232.11      208.61     23.16 o
 -15   3  10        0.28        3.19     25.32 o
 -13   3  10      278.30      241.27     28.17 o
 -11   3  10       83.25       89.11     17.24 o
  -9   3  10      213.63      209.73     15.28 o
  -7   3  10      397.45      381.79     12.63 o
  -5   3  10       29.49       34.16     12.13 o
  -3   3  10      214.25      213.79     11.43 o
  -1   3  10       65.08       54.62      7.80 o
   1   3  10       88.71      104.11      9.55 o
   3   3  10      476.00      474.03     17.09 o
   5   3  10      204.88      191.87     17.96 o
   7   3  10       21.54       38.09     19.12 o
   9   3  10       64.40       60.65     22.29 o
 -14   4  10      714.28      690.00     26.18 o
 -12   4  10       19.22       15.53     20.22 o
 -10   4  10        1.90        3.23     12.99 o
  -8   4  10      240.87      204.35     14.95 o
  -6   4  10     3027.40     3111.79     45.96 o
  -4   4  10      144.72      153.87     12.13 o
  -2   4  10       95.28       80.22     14.21 o
   0   4  10      295.87      292.40     15.18 o
   2   4  10        6.67        4.58     11.22 o
   4   4  10        1.85      -13.29     13.29 o
   6   4  10      177.74      168.03     19.75 o
   8   4  10      260.39      227.45     30.59 o
 -15   5  10      763.60      774.55     40.37 o
 -13   5  10        1.94        6.85     20.21 o
 -11   5  10       15.13       27.14     19.16 o
  -9   5  10        1.66       14.38     15.66 o
  -7   5  10     4910.90     5562.69     77.89 o
  -5   5  10     3122.00     3537.10     56.46 o
  -3   5  10      430.43      436.79     19.12 o
  -1   5  10        0.22       12.48     11.26 o
   1   5  10       55.58       63.95     15.73 o
   3   5  10       96.77       82.12     19.71 o
   5   5  10        1.56      -16.49     16.49 o
   7   5  10      432.32      457.46     29.78 o
 -14   6  10      173.62      174.50     25.70 o
 -12   6  10       20.18       34.98     19.32 o
 -10   6  10      356.75      350.38     29.13 o
  -8   6  10       35.91       22.65     27.29 o
  -6   6  10      195.93      178.62     19.63 o
  -4   6  10      229.14      188.86     21.79 o
  -2   6  10      848.25      828.52     29.09 o
   0   6  10       58.05       83.82     16.28 o
   2   6  10     1362.12     1285.23     37.03 o
   4   6  10      158.00      134.59     22.17 o
   6   6  10      181.64      155.28     21.66 o
 -13   7  10       56.54       17.97     22.07 o
 -11   7  10      349.70      316.73     24.34 o
  -9   7  10        3.10       -2.02     17.09 o
  -7   7  10       41.13       26.49     16.88 o
  -5   7  10      299.42      307.60     18.84 o
  -3   7  10     1215.29     1251.24     31.58 o
  -1   7  10     1318.53     1145.86     38.29 o
   1   7  10     1698.02     1701.41     42.66 o
   3   7  10      142.88      111.71     19.83 o
   5   7  10      328.43      303.13     27.80 o
 -10   8  10       54.32       38.71     22.93 o
  -8   8  10      101.49       29.16     24.95 o
  -6   8  10        1.86        4.92     17.24 o
  -4   8  10       67.66       49.08     24.24 o
  -2   8  10        9.45       -7.76     19.89 o
   0   8  10       78.26       54.53     21.59 o
   2   8  10       17.71       29.55     21.32 o
   4   8  10       17.24       41.38     26.43 o
  -9   9  10      219.22      176.49     26.85 o
  -7   9  10       40.67      -21.53     21.53 o
  -5   9  10      376.21      380.94     29.31 o
  -3   9  10      293.12      275.22     26.55 o
  -1   9  10      465.67      501.51     31.61 o
   1   9  10        0.36       19.12     21.76 o
   3   9  10       24.73       45.90     38.96 o
  -6  10  10        6.31      -11.52     23.80 o
  -4  10  10       35.04      -19.04     35.03 o
  -2  10  10       12.73      -22.15     23.49 o
 -15   1  11        1.86       -3.20     18.92 o
 -13   1  11       26.09       16.87     19.61 o
 -11   1  11      230.61      246.37     18.51 o
  -9   1  11      192.55      210.57     13.37 o
  -7   1  11       32.82       25.54      8.78 o
  -5   1  11       21.40       21.96      9.07 o
  -3   1  11       31.74       29.04      9.01 o
  -1   1  11       46.61       41.03      9.29 o
   1   1  11       34.94       37.57     10.61 o
   3   1  11      111.89      102.20     14.65 o
   5   1  11     5021.62     5711.51     90.36 o
   7   1  11     2017.57     2305.39     54.41 o
 -14   2  11      371.19      362.86     24.42 o
 -12   2  11       86.00       71.25     19.91 o
 -10   2  11      498.00      553.79     22.89 o
  -8   2  11     2939.69     3215.19     48.43 o
  -6   2  11        1.37       -5.12      9.26 o
  -4   2  11     1052.38     1127.43     24.58 o
  -2   2  11      634.13      589.81     18.54 o
   0   2  11      666.88      669.30     18.93 o
   2   2  11      328.54      345.43     15.85 o
   4   2  11        0.69        6.69     13.71 o
   6   2  11      280.68      260.42     22.91 o
   8   2  11      543.68      566.83     32.43 o
 -15   3  11      600.32      590.66     29.38 o
 -13   3  11      942.73      977.43     39.08 o
 -11   3  11      369.07      357.02     20.05 o
  -9   3  11       77.01       76.82     12.37 o
  -7   3  11      421.28      435.34     17.55 o
  -5   3  11       99.90       90.51     12.03 o
  -3   3  11       51.90       39.66     10.47 o
  -1   3  11      136.62      148.24     14.72 o
   1   3  11       25.48       35.00     10.63 o
   3   3  11        4.03       -0.39     16.89 o
   5   3  11        0.03       -7.36     16.56 o
   7   3  11      216.17      243.95     27.06 o
 -14   4  11     1022.28     1096.13     44.39 o
 -12   4  11        4.03       21.98     14.59 o
 -10   4  11        4.04      -14.47     14.47 o
  -8   4  11      650.03      682.74     21.40 o
  -6   4  11     3260.85     3617.32     52.62 o
  -4   4  11      367.37      375.70     18.93 o
  -2   4  11       86.02       86.46     13.80 o
   0   4  11      126.53       96.47     15.23 o
   2   4  11       21.02       -2.45     14.34 o
   4   4  11      242.54      257.21     21.62 o
   6   4  11       70.40       45.80     21.71 o
 -13   5  11       30.70       41.27     21.87 o
 -11   5  11        5.00        8.63     21.99 o
  -9   5  11       28.78       37.11     18.56 o
  -7   5  11     4185.09     4552.64     69.25 o
  -5   5  11     4044.72     4549.57     68.50 o
  -3   5  11      218.14      204.48     17.57 o
  -1   5  11      624.18      632.84     26.66 o
   1   5  11       15.50        7.93     17.18 o
   3   5  11       75.76       87.08     21.20 o
   5   5  11        8.08       34.58     18.78 o
 -12   6  11      191.40      204.74     29.29 o
 -10   6  11      510.28      523.94     34.71 o
  -8   6  11        0.07        3.13     15.47 o
  -6   6  11      108.87      164.43     16.86 o
  -4   6  11        6.10        3.13     14.04 o
  -2   6  11        5.52       -8.85     16.27 o
   0   6  11        4.44       -0.69     16.26 o
   2   6  11      194.28      181.52     21.62 o
   4   6  11     1551.21     1580.67     49.60 o
 -11   7  11       80.05       64.79     32.39 o
  -9   7  11        0.36      -16.18     18.62 o
  -7   7  11        1.41       -3.79     15.71 o
  -5   7  11       98.19       67.46     18.27 o
  -3   7  11       46.51       17.09     16.14 o
  -1   7  11       30.01       29.45     17.35 o
   1   7  11      556.28      564.11     28.35 o
   3   7  11      125.91       93.90     21.22 o
 -10   8  11      281.12      304.51     33.91 o
  -8   8  11      160.06      197.14     23.80 o
  -6   8  11        4.41       14.31     22.25 o
  -4   8  11      700.66      629.93     34.19 o
  -2   8  11      424.14      346.44     32.53 o
   0   8  11      175.88      153.98     24.86 o
   2   8  11      111.81       95.24     25.62 o
  -7   9  11      100.50       84.09     24.76 o
  -5   9  11       24.59       -0.54     40.38 o
  -3   9  11     2233.38     2446.16     64.23 o
  -1   9  11       66.14       71.60     24.94 o
 -14   0  12      604.81      585.73     42.57 o
 -12   0  12      854.65      891.30     46.32 o
 -10   0  12       46.49       45.38     36.73 o
  -8   0  12      540.86      552.26     56.32 o
  -6   0  12      529.31      519.14     31.94 o
  -4   0  12        2.69        6.28     17.20 o
  -2   0  12     1278.83     1323.50     35.36 o
   0   0  12       82.27       78.68     18.25 o
   2   0  12      483.82      552.78     29.85 o
   4   0  12     2698.43     2787.94    167.56 o
   6   0  12     4481.84     5197.43    139.65 o
 -13   1  12       11.52        1.40     18.43 o
 -11   1  12      218.37      205.46     20.76 o
  -9   1  12      367.59      394.29     27.97 o
  -7   1  12       27.91        4.84     13.68 o
  -5   1  12       19.89       -0.73      9.68 o
  -3   1  12      272.61      270.11     18.84 o
  -1   1  12      738.29      737.52     19.51 o
   1   1  12       23.98       48.54     12.29 o
   3   1  12      114.95       89.31     18.57 o
   5   1  12      130.67       94.68     28.85 o
 -14   2  12      333.47      331.38     24.65 o
 -12   2  12      502.45      523.21     26.73 o
 -10   2  12      134.56       71.90     18.89 o
  -8   2  12        9.18        0.55     14.74 o
  -6   2  12      257.64      258.08     15.18 o
  -4   2  12     1065.15     1017.67     34.29 o
  -2   2  12      913.91      934.50     28.40 o
   0   2  12      525.63      504.12     20.84 o
   2   2  12       34.31       46.50     14.14 o
   4   2  12      140.42      146.24     19.67 o
   6   2  12      107.46      134.87     24.64 o
 -13   3  12       47.45       16.46     16.90 o
 -11   3  12      201.13      173.98     19.34 o
  -9   3  12       22.06        4.16     13.86 o
  -7   3  12      873.75      912.59     25.19 o
  -5   3  12      225.40      205.78     21.87 o
  -3   3  12      393.01      387.24     19.89 o
  -1   3  12      745.41      760.58     25.93 o
   1   3  12        1.60       21.58     16.73 o
   3   3  12       25.72       23.61     18.31 o
   5   3  12       43.97       31.77     23.03 o
 -12   4  12        7.36       28.00     14.70 o
 -10   4  12      653.86      652.93     23.93 o
  -8   4  12       42.89       40.17     16.50 o
  -6   4  12        5.32        9.12     14.18 o
  -4   4  12       60.64       44.49     14.05 o
  -2   4  12      188.03      185.46     17.28 o
   0   4  12      113.01      171.31     19.93 o
   2   4  12       32.56       18.65     18.42 o
   4   4  12       63.92       53.71     23.77 o
 -11   5  12       22.14        8.82     21.06 o
  -9   5  12       86.33       40.02     16.82 o
  -7   5  12      250.55      233.82     22.29 o
  -5   5  12       27.76       13.69     15.22 o
  -3   5  12        7.78       11.30     14.85 o
  -1   5  12     1021.07     1108.00     53.00 o
   1   5  12      999.76     1003.40     45.18 o
   3   5  12        6.01       24.86     23.10 o
 -10   6  12      282.71      267.66     22.76 o
  -8   6  12      296.78      341.31     25.68 o
  -6   6  12      326.19      339.37     21.84 o
  -4   6  12       34.65       -5.15     20.03 o
  -2   6  12      195.22      189.09     21.55 o
   0   6  12        4.44      -11.20     18.37 o
   2   6  12        9.57       -2.56     20.83 o
  -9   7  12        0.48       19.54     19.13 o
  -7   7  12       73.52       36.35     25.06 o
  -5   7  12      696.92      779.11     31.89 o
  -3   7  12      432.41      464.14     27.06 o
  -1   7  12       24.38       21.11     19.34 o
   1   7  12       84.47       75.35     24.70 o
  -6   8  12      283.63      191.54     45.12 o
  -4   8  12     2224.89     2302.09     62.44 o
  -2   8  12      915.60      876.40     40.63 o
 -13   1  13       54.38        8.09     23.43 o
 -11   1  13       16.34       11.09     17.96 o
  -9   1  13        0.85        9.93     17.44 o
  -7   1  13      112.49      106.91     18.52 o
  -5   1  13       24.55       11.54     15.27 o
  -3   1  13       14.93      -20.29     20.29 o
  -1   1  13      411.07      375.87     22.45 o
   1   1  13      129.63      129.31     18.79 o
   3   1  13       49.67       35.91     19.75 o
 -12   2  13      113.77       82.72     19.24 o
 -10   2  13       23.63       37.31     17.37 o
  -8   2  13     1504.90     1586.23     41.81 o
  -6   2  13     1177.71     1166.66     33.46 o
  -4   2  13        5.73        4.89     15.43 o
  -2   2  13      183.84      139.14     17.51 o
   0   2  13      224.40      195.08     22.63 o
   2   2  13        8.42       14.38     18.58 o
 -11   3  13       29.38       31.05     18.35 o
  -9   3  13      706.60      721.02     27.75 o
  -7   3  13     4872.44     5661.01     82.62 o
  -5   3  13      620.26      683.64     26.65 o
  -3   3  13      106.25      116.99     16.68 o
  -1   3  13      124.80       98.33     23.37 o
   1   3  13        0.26       21.31     19.77 o
   3   3  13       28.54       26.32     21.48 o
 -10   4  13       53.03       28.93     16.18 o
  -8   4  13      631.11      587.24     25.23 o
  -6   4  13       66.59       40.48     21.68 o
  -4   4  13        3.98       -2.65     16.92 o
  -2   4  13       21.71       48.16     18.96 o
   0   4  13      760.92      763.29     32.09 o
   2   4  13      193.92      194.51     26.61 o
  -9   5  13      193.15      193.80     23.83 o
  -7   5  13       23.34       22.29     20.11 o
  -5   5  13      266.27      290.15     21.42 o
  -3   5  13        9.07       28.65     22.16 o
  -1   5  13      177.28      131.80     24.13 o
   1   5  13      734.80      724.50     34.16 o
  -8   6  13        1.06        3.44     21.83 o
  -6   6  13        8.44       -7.39     19.92 o
  -4   6  13       46.01       43.78     19.92 o
  -2   6  13       69.30       77.31     21.54 o
 -10   0  14      170.30      205.84     33.45 o
  -8   0  14      124.69       91.62     33.55 o
  -6   0  14      342.41      335.63     34.95 o
  -4   0  14     1204.82     1352.21     59.45 o
  -2   0  14      197.09      224.16     31.78 o
   0   0  14        6.56      -20.62     33.80 o
  -9   1  14       25.41       38.88     31.72 o
  -7   1  14       81.23       41.78     19.03 o
  -5   1  14        7.73       -1.07     29.32 o
  -3   1  14        6.45       32.52     18.25 o
  -1   1  14        2.07        3.98     18.46 o
   1   1  14       24.53      -14.00     23.31 o
 -10   2  14       47.02       13.52     21.40 o
  -8   2  14     1446.49     1601.96     56.92 o
  -6   2  14     1539.52     1708.05     44.94 o
  -4   2  14       15.77       34.28     17.60 o
  -2   2  14      241.01      153.42     40.07 o
   0   2  14       16.56      -12.01     25.96 o
  -9   3  14      696.19      820.17     32.94 o
  -7   3  14     1187.65     1265.98     39.22 o
  -5   3  14      341.10      307.74     22.70 o
  -3   3  14       96.46       74.89     27.30 o
  -1   3  14      447.80      456.41     33.15 o
  -8   4  14       76.94       23.76     24.24 o
  -6   4  14      131.98      144.86     26.48 o
  -4   4  14       39.09      -17.75     23.81 o
  -2   4  14      106.61       78.42     25.73 o
 
